# Supplementary material for: 3,4,5-Trihydr­oxy-N′-[(1-methyl-1H-indol-2-yl)methyl­idene]benzohydrazide
Source: Acta Crystallogr Sect E Struct Rep Online. 2009 Jul 18;65(Pt 8):o1920. doi: 10.1107/S1600536809027032 (PMC2977291; doi:10.1107/S1600536809027032)
Supplement: Supplementary file 2 [file e-65-o1920-Isup2.hkl]

# 
# h,k,l, Fc-squared, Fo-squared, sigma(Fo-squared) and status flag 
# 
data_I
_shelx_title ' hamid233 in P2(1)/n' 
_shelx_refln_list_code          4 
_shelx_F_calc_maximum      183.81 
_exptl_crystal_F_000       680.00 
_reflns_d_resolution_high  0.6996 
 
loop_ 
 _symmetry_equiv_pos_as_xyz 
 'x, y, z' 
 '-x+1/2, y+1/2, -z+1/2' 
 '-x, -y, -z' 
 'x-1/2, -y-1/2, z-1/2' 
 
_cell_length_a     9.0839 
_cell_length_b    13.1684 
_cell_length_c    12.4414 
_cell_angle_alpha  90.000 
_cell_angle_beta  104.274 
_cell_angle_gamma  90.000 
 
_shelx_F_squared_multiplier     1.000 
 
loop_ 
 _refln_index_h 
 _refln_index_k 
 _refln_index_l 
 _refln_F_squared_calc 
 _refln_F_squared_meas 
 _refln_F_squared_sigma 
 _refln_observed_status 
   2   0   0     1197.94     1027.59     13.84 o 
   4   0   0     1740.67     1599.08     21.95 o 
   6   0   0      330.91      354.35      7.13 o 
   8   0   0      123.97      123.21      5.77 o 
  10   0   0       29.57       25.92      6.65 o 
  12   0   0        1.01        1.97      6.04 o 
   1   1   0     3327.06     3238.89    176.88 o 
   2   1   0      918.27      971.04      8.05 o 
   3   1   0       23.27       40.14      2.28 o 
   4   1   0       67.26       71.25      2.77 o 
   5   1   0       82.02       72.30      2.93 o 
   6   1   0        2.51        8.48      2.12 o 
   7   1   0       16.02       25.25      2.70 o 
   8   1   0       63.46       66.56      3.19 o 
   9   1   0     2978.25     2895.17     38.26 o 
  10   1   0     1107.32     1086.68     17.17 o 
  11   1   0        7.74        5.44      7.10 o 
  12   1   0        0.00       -5.77      6.49 o 
   0   2   0       41.79       66.46      1.59 o 
   1   2   0     2258.52     2118.70     14.86 o 
   2   2   0     2461.23     2433.54     17.68 o 
   3   2   0     1311.50     1373.69     11.51 o 
   4   2   0       67.82       60.06      3.81 o 
   5   2   0      163.51      150.00      5.28 o 
   6   2   0      233.74      269.81      4.97 o 
   7   2   0       29.97       33.94      2.83 o 
   8   2   0      589.32      552.36     10.28 o 
   9   2   0      497.87      490.96      8.66 o 
  10   2   0       32.58       28.88      4.58 o 
  11   2   0      545.52      567.79     12.71 o 
  12   2   0       13.97       11.65      5.88 o 
   1   3   0      923.86      825.22      6.86 o 
   2   3   0    14839.82    15689.23    124.39 o 
   3   3   0        0.00       -1.39      1.39 o 
   4   3   0      808.77      939.89      9.46 o 
   5   3   0      438.05      473.05      9.17 o 
   6   3   0      371.18      393.63      5.84 o 
   7   3   0      740.31      716.58     11.34 o 
   8   3   0       59.74       62.49      4.59 o 
   9   3   0        0.00       -3.20      3.20 o 
  10   3   0       96.01      100.72      7.65 o 
  11   3   0       49.34       43.75      5.52 o 
  12   3   0       91.54      115.81     18.09 o 
   0   4   0      616.08      739.20      8.37 o 
   1   4   0      353.82      342.81      4.76 o 
   2   4   0     2750.04     2936.15     20.82 o 
   3   4   0     1104.75     1161.90     16.61 o 
   4   4   0      184.07      173.22      3.03 o 
   5   4   0      488.39      455.25     10.97 o 
   6   4   0      122.25      115.21      5.81 o 
   7   4   0      715.08      738.30     11.68 o 
   8   4   0      873.14      851.01     13.30 o 
   9   4   0        8.51        0.93      3.86 o 
  10   4   0      123.40      139.41      8.37 o 
  11   4   0      213.32      217.82     10.42 o 
  12   4   0        0.16       -1.03      8.21 o 
   1   5   0     1524.90     1535.07     10.58 o 
   2   5   0     1200.65     1210.83     10.19 o 
   3   5   0       21.87       23.72      2.91 o 
   4   5   0        1.23        4.01      1.89 o 
   5   5   0       58.77       42.29      2.19 o 
   6   5   0       18.22       12.22      2.67 o 
   7   5   0       49.40       42.56      4.11 o 
   8   5   0      132.22      119.39      6.02 o 
   9   5   0       53.99       53.04      4.91 o 
  10   5   0        4.84       -3.55      3.55 o 
  11   5   0        2.40       -4.86      4.86 o 
  12   5   0       97.51       99.19      9.83 o 
   0   6   0      336.77      390.82      6.38 o 
   1   6   0      356.49      399.79      4.62 o 
   2   6   0     3827.14     4185.65     37.45 o 
   3   6   0       19.65       34.72      2.06 o 
   4   6   0      171.34      202.62      4.78 o 
   5   6   0      425.56      425.00      6.96 o 
   6   6   0      584.34      531.69      9.20 o 
   7   6   0      671.24      613.49     29.57 o 
   8   6   0       26.25       27.63      4.68 o 
   9   6   0       19.06       15.86      4.56 o 
  10   6   0        6.72        2.39      6.35 o 
  11   6   0       23.21       28.36      5.27 o 
   1   7   0     1347.98     1434.59     10.83 o 
   2   7   0      147.59      130.32      4.01 o 
   3   7   0      684.04      713.07      7.78 o 
   4   7   0      369.03      350.71      6.20 o 
   5   7   0       75.93       63.04      3.52 o 
   6   7   0      160.21      157.01      5.17 o 
   7   7   0      155.52      164.39      5.55 o 
   8   7   0        5.22       -2.22      5.33 o 
   9   7   0       66.33       74.12      5.77 o 
  10   7   0        0.56        1.60      4.07 o 
  11   7   0      245.26      279.36     19.20 o 
   0   8   0      713.19      786.53     10.74 o 
   1   8   0        2.18        5.37      1.77 o 
   2   8   0     1627.35     1630.83     14.16 o 
   3   8   0       21.18       26.45      2.34 o 
   4   8   0      770.81      833.62     15.16 o 
   5   8   0        1.49        1.65      2.53 o 
   6   8   0        6.15       10.80      2.84 o 
   7   8   0       11.48        5.05      3.02 o 
   8   8   0       40.71       38.55      4.65 o 
   9   8   0      113.64      106.76     13.93 o 
  10   8   0      140.61      150.05      7.71 o 
  11   8   0       60.32       80.76      6.67 o 
   1   9   0      843.14      897.93      8.61 o 
   2   9   0       79.30       75.87      3.43 o 
   3   9   0      316.80      315.15      5.61 o 
   4   9   0      360.02      298.44      7.60 o 
   5   9   0      891.49      777.04     10.47 o 
   6   9   0       15.15       17.88      3.14 o 
   7   9   0        5.08       -0.53      2.90 o 
   8   9   0      160.28      156.25      6.08 o 
   9   9   0       43.21       51.75      5.43 o 
  10   9   0        6.02       -2.97      4.33 o 
  11   9   0       32.54       37.19      7.47 o 
   0  10   0      458.84      457.53      9.08 o 
   1  10   0       63.76       61.26      3.07 o 
   2  10   0      151.42      175.34      4.97 o 
   3  10   0       26.94       27.12      2.85 o 
   4  10   0      170.10      193.62      6.74 o 
   5  10   0      530.20      479.64      8.37 o 
   6  10   0      246.51      248.79      6.60 o 
   7  10   0      189.12      194.31      6.31 o 
   8  10   0       11.25        5.04      3.39 o 
   9  10   0       20.55       18.00      9.44 o 
  10  10   0        0.14       -0.40      8.80 o 
   1  11   0      452.21      457.26      7.66 o 
   2  11   0       19.59       18.27      2.95 o 
   3  11   0       13.15       10.25      3.68 o 
   4  11   0       37.22       36.36      4.35 o 
   5  11   0      197.79      195.22      5.93 o 
   6  11   0      281.10      275.77      8.94 o 
   7  11   0       10.26        7.95      3.31 o 
   8  11   0       20.48       22.04      3.95 o 
   9  11   0      292.18      314.87     10.47 o 
  10  11   0       44.55       54.28      7.94 o 
   0  12   0      362.32      365.34      8.80 o 
   1  12   0       38.41       36.81      3.55 o 
   2  12   0      169.30      151.57      5.10 o 
   3  12   0       59.38       49.42      4.79 o 
   4  12   0        0.00       -3.15      4.49 o 
   5  12   0        0.15       -4.20      4.20 o 
   6  12   0      215.80      204.44      6.53 o 
   7  12   0       12.54        5.78      3.48 o 
   8  12   0       70.83       75.25      5.30 o 
   9  12   0       64.68       66.08      5.43 o 
   1  13   0        4.04        3.12      3.04 o 
   2  13   0       49.67       61.12      5.22 o 
   3  13   0      672.09      590.92     11.83 o 
   4  13   0        1.44        5.98      3.92 o 
   5  13   0        0.92       -1.94      3.88 o 
   6  13   0        5.62        6.69      3.80 o 
   7  13   0        6.57        2.49      4.81 o 
   8  13   0      117.96      112.88      6.23 o 
   9  13   0       25.12       24.46      7.54 o 
   0  14   0       21.75       26.32      4.61 o 
   1  14   0       62.66       64.94      4.44 o 
   2  14   0       48.59       43.78      5.17 o 
   3  14   0        3.90       -2.42      3.62 o 
   4  14   0      138.38      134.08      7.10 o 
   5  14   0       51.39       54.48      6.81 o 
   6  14   0       41.19       43.53      5.75 o 
   7  14   0        0.68       -4.54      5.61 o 
   8  14   0        1.56        0.62      6.74 o 
   1  15   0        0.58       -3.69      4.19 o 
   2  15   0       42.03       42.06      5.37 o 
   3  15   0       77.55       77.38      6.25 o 
   4  15   0       29.22       38.93      5.51 o 
   5  15   0       65.28       67.67      6.37 o 
   6  15   0        0.56       -3.47      3.47 o 
   7  15   0      266.12      291.42     10.35 o 
   1  16   0      143.80      148.39      7.93 o 
   2  16   0       61.34       60.37      6.18 o 
   3  16   0       75.09       73.89      6.64 o 
   4  16   0       40.59       23.35      5.57 o 
   5  16   0        0.53        0.01      4.91 o 
   6  16   0       60.88       64.26      6.21 o 
   1  17   0        2.39        2.47      4.93 o 
   2  17   0      192.56      193.79      9.06 o 
   3  17   0        1.24        1.12      5.39 o 
   4  17   0      415.31      414.57     12.41 o 
   2  18   0        8.70        4.58      5.51 o 
   3  18   0       95.15      100.05     11.87 o 
 -11   0   1      492.44      490.43     16.41 o 
  -9   0   1      204.25      200.00      7.02 o 
  -7   0   1        0.52       -0.01      2.75 o 
  -5   0   1        1.01       -2.54      2.72 o 
   1   0   1    15114.06    14847.47    180.50 o 
   3   0   1     3379.75     3482.42     41.83 o 
   5   0   1     2127.07     2176.03     36.88 o 
   7   0   1       60.26       74.60      4.86 o 
   9   0   1      520.99      505.59     15.91 o 
  11   0   1       79.18       73.41      8.80 o 
 -12   1   1       93.64      100.86      6.91 o 
 -11   1   1      210.63      218.87     10.55 o 
 -10   1   1        0.02        8.42      3.87 o 
  -9   1   1       52.80       52.07      3.89 o 
  -8   1   1       69.89       64.50      3.17 o 
  -7   1   1        1.22       -2.25      3.79 o 
  -6   1   1       20.38       12.89      2.17 o 
  -5   1   1       69.84       59.08      3.19 o 
  -4   1   1      303.96      311.91      5.59 o 
  -3   1   1      110.20      109.74      4.15 o 
  -2   1   1     6515.56     6848.34     46.73 o 
  -1   1   1     2598.37     2618.96     22.82 o 
   0   1   1     4826.73     4531.57     54.49 o 
   1   1   1        4.64        9.37      0.93 o 
   2   1   1      371.40      303.20      3.04 o 
   3   1   1       36.75       37.87      1.63 o 
   4   1   1      378.98      380.09      4.92 o 
   5   1   1     1471.24     1500.81     12.79 o 
   6   1   1      605.25      586.28      7.29 o 
   7   1   1      171.80      181.25      4.25 o 
   8   1   1       35.61       41.33      3.48 o 
   9   1   1      484.36      485.92     11.42 o 
  10   1   1      229.97      222.03      8.53 o 
  11   1   1       57.26       61.56      5.89 o 
  12   1   1      104.76      112.11      9.33 o 
 -12   2   1       82.75       76.68      6.46 o 
 -11   2   1      237.54      217.25      8.59 o 
 -10   2   1      209.34      213.89      6.31 o 
  -9   2   1      581.61      563.32     10.14 o 
  -8   2   1       74.75       80.57      3.85 o 
  -7   2   1        1.07        1.52      2.18 o 
  -6   2   1      334.69      323.23     12.07 o 
  -5   2   1       14.06       14.54      2.59 o 
  -4   2   1      404.95      404.21      6.46 o 
  -3   2   1      982.50      976.53      7.40 o 
  -2   2   1     3157.61     3514.68     21.39 o 
  -1   2   1      102.02      110.60      2.83 o 
   0   2   1      291.48      252.85      2.03 o 
   1   2   1       62.83       34.06      2.26 o 
   2   2   1      206.01      240.41      3.60 o 
   3   2   1      266.96      230.78      2.99 o 
   4   2   1      227.70      177.37      3.38 o 
   5   2   1      484.52      475.90      5.96 o 
   6   2   1      430.44      430.36      6.16 o 
   7   2   1      210.07      207.74      6.61 o 
   8   2   1     1636.01     1612.52     19.63 o 
   9   2   1        9.52        8.90      3.20 o 
  10   2   1       43.45       45.02      5.17 o 
  11   2   1       80.96       94.14      6.63 o 
  12   2   1        0.76       -3.43      4.46 o 
 -12   3   1        0.45       -2.85      4.11 o 
 -11   3   1       30.84       29.00      4.94 o 
 -10   3   1        6.30        8.16      3.95 o 
  -9   3   1      100.62      107.79      5.81 o 
  -8   3   1       86.04       82.93      4.01 o 
  -7   3   1       58.89       71.49      4.15 o 
  -6   3   1       88.06       84.49      4.85 o 
  -5   3   1      372.65      339.32      5.15 o 
  -4   3   1     3232.95     3507.51     22.38 o 
  -3   3   1     1299.69     1377.09     11.25 o 
  -2   3   1    33787.46    35502.25    237.38 o 
  -1   3   1     8164.36     8647.42     44.07 o 
   0   3   1      195.70      187.96      3.44 o 
   1   3   1      613.39      704.54      7.09 o 
   2   3   1      691.67      740.25      7.19 o 
   3   3   1     1498.47     1558.17     13.16 o 
   4   3   1      241.67      278.00      3.77 o 
   5   3   1       21.25       22.46      2.45 o 
   6   3   1      424.69      459.73      6.85 o 
   7   3   1      216.65      203.60      6.67 o 
   8   3   1      430.38      445.17     18.38 o 
   9   3   1      111.32      105.68      5.92 o 
  10   3   1        1.91        0.23      3.85 o 
  11   3   1      374.49      366.15     10.82 o 
  12   3   1        5.80        6.40      7.01 o 
 -12   4   1      261.93      292.40     11.69 o 
 -11   4   1       88.42       88.16      6.40 o 
 -10   4   1        1.37       -2.86      3.44 o 
  -9   4   1      296.14      294.80      9.74 o 
  -8   4   1       74.95       61.89      4.76 o 
  -7   4   1     1104.17     1117.02     14.75 o 
  -6   4   1      945.26      939.00      9.84 o 
  -5   4   1        5.72       -0.54      1.45 o 
  -4   4   1      406.89      392.31      4.44 o 
  -3   4   1     6247.64     6898.27     41.19 o 
  -2   4   1       10.07        4.02      0.84 o 
  -1   4   1     1149.18     1120.62      7.94 o 
   0   4   1      399.79      383.35      5.73 o 
   1   4   1      653.02      640.11      5.01 o 
   2   4   1     1046.93     1170.19      9.52 o 
   3   4   1      862.46      931.18      9.29 o 
   4   4   1      171.61      167.91      4.21 o 
   5   4   1      351.65      380.94      4.71 o 
   6   4   1        7.09        4.97      3.10 o 
   7   4   1     1744.40     1631.66     30.25 o 
   8   4   1       26.15       20.88      3.86 o 
   9   4   1        0.58       -2.35      3.47 o 
  10   4   1       22.13       24.03      6.11 o 
  11   4   1       48.99       43.08      5.77 o 
 -12   5   1      135.06      145.83      8.01 o 
 -11   5   1       43.37       40.80      5.29 o 
 -10   5   1        2.22       -3.62      6.85 o 
  -9   5   1        1.32        1.18      3.55 o 
  -8   5   1      185.12      187.46      6.65 o 
  -7   5   1        7.78        5.39      3.23 o 
  -6   5   1      314.21      330.15      6.28 o 
  -5   5   1       36.66       37.56      1.92 o 
  -4   5   1       68.72       64.73      2.03 o 
  -3   5   1        3.61        3.22      4.34 o 
  -2   5   1     1759.24     1842.34     14.31 o 
  -1   5   1       11.77        6.69      1.37 o 
   0   5   1     1132.28     1182.05      8.59 o 
   1   5   1      111.63      113.64      2.15 o 
   2   5   1       34.97       32.65      1.78 o 
   3   5   1       43.18       62.26      3.83 o 
   4   5   1      178.71      175.87      4.42 o 
   5   5   1       11.65        7.67      2.40 o 
   6   5   1     1346.91     1297.77     13.84 o 
   7   5   1     1849.18     1863.32     21.56 o 
   8   5   1        2.56        6.20      3.58 o 
   9   5   1       54.64       61.32      5.25 o 
  10   5   1        5.14       -1.66      3.82 o 
  11   5   1        0.41        4.93      4.22 o 
 -11   6   1      137.10      151.20      7.83 o 
 -10   6   1      149.74      132.97     12.00 o 
  -9   6   1        3.95       -1.61      3.42 o 
  -8   6   1       10.85       12.64      3.73 o 
  -7   6   1     1054.95      960.02     17.41 o 
  -6   6   1      266.68      241.48      5.62 o 
  -5   6   1        8.54       14.18      2.48 o 
  -4   6   1     1123.73     1241.45     12.01 o 
  -3   6   1      314.60      388.60      5.34 o 
  -2   6   1     2385.85     2568.30     24.81 o 
  -1   6   1        6.34       12.18      1.65 o 
   0   6   1       85.04       79.76      2.60 o 
   1   6   1      183.87      216.89      3.17 o 
   2   6   1      761.32      890.87      8.43 o 
   3   6   1      244.66      273.70     10.94 o 
   4   6   1       46.15       46.09      2.88 o 
   5   6   1      511.24      475.01      7.60 o 
   6   6   1        0.01       -2.66      2.66 o 
   7   6   1      186.80      190.96      6.94 o 
   8   6   1      344.53      326.15      8.79 o 
   9   6   1       11.40        9.27      3.93 o 
  10   6   1       17.48       17.17      4.55 o 
  11   6   1      112.20      121.89      9.83 o 
 -11   7   1        5.24       -1.51      4.31 o 
 -10   7   1       16.66       14.01      4.47 o 
  -9   7   1      181.11      174.53      7.20 o 
  -8   7   1       57.07       60.98      4.97 o 
  -7   7   1      706.92      634.13      9.52 o 
  -6   7   1      114.82      117.13      4.69 o 
  -5   7   1      337.63      370.52      6.53 o 
  -4   7   1     1382.41     1466.57     16.59 o 
  -3   7   1      130.30      147.49      3.77 o 
  -2   7   1      332.03      408.29      8.70 o 
  -1   7   1        4.88       11.99      1.70 o 
   0   7   1     1245.45     1326.30     10.19 o 
   1   7   1     1779.32     1914.15     13.17 o 
   2   7   1      542.39      506.64      6.24 o 
   3   7   1      483.19      457.46      8.05 o 
   4   7   1       11.08        8.05      2.43 o 
   5   7   1      461.35      455.16      7.63 o 
   6   7   1       31.46       26.17      3.32 o 
   7   7   1      273.83      248.63      6.56 o 
   8   7   1       32.43       35.44      4.54 o 
   9   7   1      203.25      215.67      8.12 o 
  10   7   1        6.09       -0.97      4.31 o 
  11   7   1       33.92       23.08      5.45 o 
 -11   8   1      251.62      276.14     12.25 o 
 -10   8   1       77.57       83.19      6.23 o 
  -9   8   1       55.34       57.17      5.67 o 
  -8   8   1      221.62      237.67      7.89 o 
  -7   8   1       20.46       16.94      3.15 o 
  -6   8   1       12.87       11.60      2.85 o 
  -5   8   1       62.94       55.37      3.41 o 
  -4   8   1        0.01       -0.71      2.70 o 
  -3   8   1      366.83      396.12      8.48 o 
  -2   8   1       62.76       70.62      3.10 o 
  -1   8   1      955.74      958.40     10.00 o 
   0   8   1      521.88      564.51      6.22 o 
   1   8   1      484.27      486.59      5.33 o 
   2   8   1       75.59       80.31      5.38 o 
   3   8   1        0.45       -0.85      2.00 o 
   4   8   1       37.78       35.52      3.04 o 
   5   8   1      356.51      316.58      6.72 o 
   6   8   1        9.63        9.25      3.00 o 
   7   8   1       66.33       66.21      4.29 o 
   8   8   1        2.47       -3.45      3.65 o 
   9   8   1       51.38       52.69      6.81 o 
  10   8   1      182.35      213.70     10.57 o 
  11   8   1       21.76       15.31      5.27 o 
 -10   9   1        0.08       -2.91      4.35 o 
  -9   9   1        5.03       -3.77      3.77 o 
  -8   9   1        0.06       -3.33      3.33 o 
  -7   9   1       26.83       21.91      4.49 o 
  -6   9   1        0.00       -1.15      2.82 o 
  -5   9   1      116.12       98.65      4.62 o 
  -4   9   1        1.58        3.27      3.01 o 
  -3   9   1      120.58      123.40      4.14 o 
  -2   9   1      175.61      192.26      4.80 o 
  -1   9   1       12.89       23.54      2.85 o 
   0   9   1     1741.03     1837.20     13.90 o 
   1   9   1      401.91      421.65      5.38 o 
   2   9   1      346.84      355.60      6.01 o 
   3   9   1      642.90      637.43      7.88 o 
   4   9   1        3.07       -2.06      2.87 o 
   5   9   1     1616.35     1468.13     15.65 o 
   6   9   1       17.81       15.70      3.29 o 
   7   9   1        0.25        2.30      3.00 o 
   8   9   1       42.48       37.30      4.06 o 
   9   9   1      549.61      574.51     12.84 o 
  10   9   1       97.73      107.80     14.21 o 
 -10  10   1        7.19       -3.27      4.50 o 
  -9  10   1       25.03       18.73      4.97 o 
  -8  10   1       98.26       97.64      5.16 o 
  -7  10   1       92.03       87.19      4.68 o 
  -6  10   1       32.98       25.62      3.34 o 
  -5  10   1      211.11      144.05      5.20 o 
  -4  10   1      931.00      914.72     29.00 o 
  -3  10   1      279.69      282.72      5.77 o 
  -2  10   1      227.20      232.78      5.45 o 
  -1  10   1      236.26      241.45      5.60 o 
   0  10   1      608.95      651.59      7.56 o 
   1  10   1        1.14        0.83      2.52 o 
   2  10   1        0.14        2.69      2.42 o 
   3  10   1      198.98      220.95      7.06 o 
   4  10   1       67.51       73.53      5.67 o 
   5  10   1       49.82       64.27      4.08 o 
   6  10   1       10.35        8.60      4.02 o 
   7  10   1       15.36        7.17      3.34 o 
   8  10   1        0.00       -3.24      3.24 o 
   9  10   1      516.43      546.65     14.75 o 
  10  10   1       42.22       46.80      6.25 o 
 -10  11   1        0.38       -5.33      5.33 o 
  -9  11   1       30.17       40.16      5.75 o 
  -8  11   1        2.85       -2.32      3.49 o 
  -7  11   1        7.86        5.77      3.27 o 
  -6  11   1      301.52      282.83      6.97 o 
  -5  11   1      128.82      116.62      5.95 o 
  -4  11   1        1.72        0.45      4.47 o 
  -3  11   1      141.81      143.24      4.79 o 
  -2  11   1       15.11       18.96      2.95 o 
  -1  11   1       50.41       54.18      3.11 o 
   0  11   1      686.03      687.66      8.14 o 
   1  11   1      147.33      143.97      5.10 o 
   2  11   1      137.34      163.99      5.08 o 
   3  11   1        4.69        4.23      3.24 o 
   4  11   1       11.06       10.08      3.87 o 
   5  11   1      541.49      514.74      9.12 o 
   6  11   1        1.68        2.37      3.05 o 
   7  11   1       13.87        8.58      3.57 o 
   8  11   1       67.07       87.40      5.76 o 
   9  11   1       47.22       52.56     10.62 o 
  -9  12   1      149.33      160.07      6.98 o 
  -8  12   1       18.66       11.49      3.88 o 
  -7  12   1       19.10       15.75      3.62 o 
  -6  12   1        9.39       19.16      3.41 o 
  -5  12   1       19.82       22.87      4.29 o 
  -4  12   1      263.66      215.26      7.34 o 
  -3  12   1       91.53       88.95      5.45 o 
  -2  12   1      240.98      242.72      7.14 o 
  -1  12   1      238.03      234.87      5.28 o 
   0  12   1        0.13       -2.43      2.43 o 
   1  12   1      470.86      455.77     14.86 o 
   2  12   1      176.06      153.50      6.69 o 
   3  12   1     1078.79      947.09     15.63 o 
   4  12   1        1.92       -3.53      3.60 o 
   5  12   1        0.00       -2.65      2.76 o 
   6  12   1       65.75       67.14      4.74 o 
   7  12   1       50.59       57.27      4.81 o 
   8  12   1       23.67       20.56      6.12 o 
   9  12   1      199.38      223.73     12.84 o 
  -9  13   1      184.35      207.47      9.09 o 
  -8  13   1      204.19      197.51      7.34 o 
  -7  13   1      140.77      140.79      6.23 o 
  -6  13   1        2.42       -3.11      3.11 o 
  -5  13   1      105.77       94.09      5.97 o 
  -4  13   1        0.44        0.51      3.82 o 
  -3  13   1      322.39      272.36      8.33 o 
  -2  13   1       76.13       83.48      4.39 o 
  -1  13   1       13.83       14.98      4.30 o 
   0  13   1      130.68      124.33      4.62 o 
   1  13   1       72.23       84.93      4.56 o 
   2  13   1      142.35      153.44      7.02 o 
   3  13   1       44.13       29.87      4.70 o 
   4  13   1        0.54        5.70      4.04 o 
   5  13   1        4.46       -0.55      3.14 o 
   6  13   1        3.35        1.71      3.37 o 
   7  13   1        0.42       -2.66      3.72 o 
   8  13   1      152.65      145.23      6.87 o 
  -8  14   1      249.12      234.15     12.68 o 
  -7  14   1       77.50       93.50      7.11 o 
  -6  14   1       21.68       22.14      3.96 o 
  -5  14   1       33.23       32.46      5.05 o 
  -4  14   1       32.41       35.61      4.88 o 
  -3  14   1       39.09       38.72      4.97 o 
  -2  14   1      199.12      164.09      7.19 o 
  -1  14   1       20.90       27.16      3.75 o 
   0  14   1      171.36      168.05      6.01 o 
   1  14   1       68.29       71.15      5.76 o 
   2  14   1      629.05      626.74     12.78 o 
   3  14   1        0.88       -1.31      4.03 o 
   4  14   1       51.29       48.28      5.22 o 
   5  14   1        1.95       -3.19      3.19 o 
   6  14   1        0.29       -0.05      3.55 o 
   7  14   1      278.61      285.86      8.65 o 
  -7  15   1      141.76      155.47      8.17 o 
  -6  15   1       47.08       63.77      7.79 o 
  -5  15   1        6.54        3.75      9.64 o 
  -4  15   1        8.10       -0.53      4.31 o 
  -3  15   1       37.73       37.15      6.35 o 
  -2  15   1      136.34      132.38      7.17 o 
  -1  15   1      209.95      194.68      6.55 o 
   0  15   1      121.66      123.77      5.79 o 
   1  15   1      383.82      358.32     10.31 o 
   2  15   1      704.95      676.18     13.80 o 
   3  15   1      159.61      151.99      7.89 o 
   4  15   1       30.98       30.46      5.44 o 
   5  15   1       66.54       64.93      5.23 o 
   6  15   1        0.45       -3.78      3.78 o 
   7  15   1       69.52       78.52      9.08 o 
  -6  16   1        0.94       -2.32      4.20 o 
  -5  16   1       80.99       67.49      6.59 o 
  -4  16   1      114.22      116.43      7.37 o 
  -3  16   1        5.78       -1.62      4.84 o 
  -2  16   1      150.95      147.32      7.84 o 
  -1  16   1        0.59       -4.44      4.44 o 
   0  16   1        0.02       -3.56      4.46 o 
   1  16   1       69.22       50.30      6.00 o 
   2  16   1        6.05        6.81      4.98 o 
   3  16   1        0.91       -4.70      4.70 o 
   4  16   1      128.69      139.54     17.31 o 
   5  16   1        5.00        2.46      3.91 o 
  -5  17   1        5.11       -6.01      6.01 o 
  -4  17   1      272.32      296.17     11.82 o 
  -3  17   1       15.27       14.81      5.66 o 
  -2  17   1       13.17        3.63      9.76 o 
   1  17   1       63.49       71.08      6.90 o 
   2  17   1      157.43      160.40      8.72 o 
   3  17   1      546.36      547.77     13.85 o 
   4  17   1       43.13       40.71      6.38 o 
  -3  18   1       13.27       13.64      5.60 o 
  -2  18   1       46.78       28.25      8.15 o 
   1  18   1        0.19       -4.71      8.51 o 
   2  18   1       12.45       23.21      9.08 o 
 -12   0   2        2.48        5.33      6.40 o 
 -10   0   2      631.97      616.34     12.30 o 
  -8   0   2       14.34        6.16      8.06 o 
  -6   0   2      973.70     1153.70     19.42 o 
  -2   0   2     2783.36     2474.67     31.79 o 
   0   0   2     4103.77     4278.37     32.61 o 
   2   0   2     3333.37     3371.36     40.19 o 
   4   0   2     6790.47     7313.60     75.62 o 
   6   0   2      103.33      113.42      7.72 o 
   8   0   2       11.49       18.56      5.72 o 
  10   0   2       36.51       32.79      6.94 o 
 -12   1   2       19.57       21.60     13.03 o 
 -11   1   2     1487.80     1485.35     27.79 o 
 -10   1   2      244.95      246.73      5.70 o 
  -9   1   2      166.75      170.47      4.19 o 
  -8   1   2       59.87       66.85      2.88 o 
  -7   1   2      570.88      567.17      7.99 o 
  -6   1   2       12.11       11.37      2.19 o 
  -5   1   2     1853.00     1925.66     19.21 o 
  -4   1   2       15.98       23.79      3.22 o 
  -3   1   2      613.91      631.93     10.55 o 
  -2   1   2      295.67      348.93      5.67 o 
  -1   1   2      136.39      283.24      2.11 o 
   0   1   2    11539.67    11612.97     68.91 o 
   1   1   2      121.17      132.94      1.60 o 
   2   1   2      560.92      566.11      5.30 o 
   3   1   2      529.23      582.79      5.83 o 
   4   1   2      741.51      777.43      7.59 o 
   5   1   2        8.44       11.81      2.58 o 
   6   1   2       40.25       52.94      3.32 o 
   7   1   2      325.52      331.07      6.64 o 
   8   1   2      130.80      116.48      6.38 o 
   9   1   2      429.08      405.64     13.78 o 
  10   1   2       79.80       92.45      9.19 o 
  11   1   2        0.33       -1.38      4.16 o 
 -12   2   2       77.24       85.72      6.84 o 
 -11   2   2        4.40        0.10      3.36 o 
 -10   2   2       51.26       50.12      3.92 o 
  -9   2   2       25.53       28.78      3.30 o 
  -8   2   2       41.76       48.57      3.85 o 
  -7   2   2      260.03      236.51      5.35 o 
  -6   2   2      299.71      295.49      5.32 o 
  -5   2   2       24.22       36.45      5.16 o 
  -4   2   2        5.05        0.19      1.68 o 
  -3   2   2     1760.45     1878.54     14.20 o 
  -2   2   2    24716.21    25859.38    176.59 o 
  -1   2   2      594.85      625.19      4.19 o 
   0   2   2      188.70      237.48      2.86 o 
   1   2   2      442.55      389.53      3.65 o 
   2   2   2      392.02      332.61      5.24 o 
   3   2   2      529.26      586.47      6.81 o 
   4   2   2       64.60       96.44      3.91 o 
   5   2   2     3573.51     3675.66     36.78 o 
   6   2   2        5.75        4.06      2.05 o 
   7   2   2      106.62      105.38      5.69 o 
   8   2   2      541.06      521.05     10.20 o 
   9   2   2      265.16      240.16      8.44 o 
  10   2   2        2.49        1.86      4.22 o 
  11   2   2        1.90       -3.83      4.17 o 
 -12   3   2      233.79      226.09     12.10 o 
 -11   3   2       14.89        9.70      4.14 o 
 -10   3   2       20.70       18.17      4.05 o 
  -9   3   2      751.88      737.02     12.54 o 
  -8   3   2      109.02       94.32      4.16 o 
  -7   3   2       17.02       22.13      2.61 o 
  -6   3   2        0.00       -0.88      1.94 o 
  -5   3   2      352.51      363.48      5.27 o 
  -4   3   2     2336.83     2442.72     16.26 o 
  -3   3   2       29.19       44.52      1.74 o 
  -2   3   2    23643.95    25277.33    167.83 o 
  -1   3   2     6599.89     6857.49     32.35 o 
   0   3   2        1.57        0.78      0.85 o 
   1   3   2     1415.51     1444.18      9.50 o 
   2   3   2        0.07        3.15      0.93 o 
   3   3   2      246.41      287.71      4.81 o 
   4   3   2       19.23       17.98      3.21 o 
   5   3   2      132.45      146.59      5.47 o 
   6   3   2     1056.04     1004.68     15.97 o 
   7   3   2      258.58      250.47      7.38 o 
   8   3   2      113.26      108.50      6.13 o 
   9   3   2       24.53       19.82      7.83 o 
  10   3   2       53.29       56.65      5.74 o 
  11   3   2        0.81       -4.17      4.17 o 
 -12   4   2      104.81       99.36     16.05 o 
 -11   4   2      141.32      145.25      7.20 o 
 -10   4   2       58.80       71.12      5.39 o 
  -9   4   2      170.05      153.46      6.48 o 
  -8   4   2      178.38      184.46      6.40 o 
  -7   4   2      387.61      395.72      8.39 o 
  -6   4   2      251.96      260.28      4.94 o 
  -5   4   2       71.22      105.51      2.88 o 
  -4   4   2     5896.70     6332.52     38.25 o 
  -3   4   2      374.84      394.92      4.72 o 
  -2   4   2      216.07      219.53      4.08 o 
  -1   4   2     3060.70     3439.62     17.08 o 
   0   4   2        4.13       14.81      1.24 o 
   1   4   2     1862.34     1774.13     12.18 o 
   2   4   2      359.50      371.39      4.32 o 
   3   4   2        8.17        7.68      2.67 o 
   4   4   2       21.85       12.43      2.23 o 
   5   4   2      391.47      351.27     12.90 o 
   6   4   2       56.56       53.36     11.05 o 
   7   4   2     1785.48     1705.78     21.04 o 
   8   4   2      171.84      188.23      7.06 o 
   9   4   2        0.96        5.06      6.70 o 
  10   4   2       92.13      100.81      6.71 o 
  11   4   2       65.68       72.11      6.45 o 
 -12   5   2        2.77        2.09      4.78 o 
 -11   5   2       44.80       43.99      5.15 o 
 -10   5   2       89.49       85.23      7.42 o 
  -9   5   2       98.65      111.65      5.79 o 
  -8   5   2       33.90       35.45      4.06 o 
  -7   5   2        1.26        7.10      3.17 o 
  -6   5   2        3.92        4.51      1.84 o 
  -5   5   2     1095.39     1201.32      9.76 o 
  -4   5   2     1570.01     1620.48     21.08 o 
  -3   5   2       58.52       81.42      3.63 o 
  -2   5   2        8.96       17.27      1.38 o 
  -1   5   2     1237.85     1274.07      9.23 o 
   0   5   2      160.45      206.95      3.04 o 
   1   5   2      211.43      180.94      2.67 o 
   2   5   2       41.92       55.37      2.13 o 
   3   5   2       88.21      106.47      3.57 o 
   4   5   2      238.63      270.82      5.45 o 
   5   5   2      259.03      261.27      5.86 o 
   6   5   2     1156.63     1132.14     29.00 o 
   7   5   2      448.96      414.69      9.33 o 
   8   5   2       61.00       59.03      4.95 o 
   9   5   2       33.96       31.79      4.68 o 
  10   5   2        6.76        0.93      5.40 o 
  11   5   2       13.82       10.92      4.78 o 
 -12   6   2        0.64       -6.79      6.79 o 
 -11   6   2       47.55       65.29      9.15 o 
 -10   6   2       12.58       19.06      8.60 o 
  -9   6   2      429.32      414.44      9.63 o 
  -8   6   2        1.56       -2.88      2.88 o 
  -7   6   2       20.51        9.96      3.38 o 
  -6   6   2        2.17       -1.35      2.92 o 
  -5   6   2      147.06      173.07      3.29 o 
  -4   6   2     2153.34     2329.94     27.58 o 
  -3   6   2      783.05      852.56      7.00 o 
  -2   6   2      456.38      467.49      5.45 o 
  -1   6   2        1.14       -0.24      1.47 o 
   0   6   2      280.42      258.80      3.30 o 
   1   6   2       41.24       54.63      2.03 o 
   2   6   2      206.31      181.82      3.53 o 
   3   6   2      849.59      886.03     11.64 o 
   4   6   2      293.37      264.01      5.54 o 
   5   6   2      197.63      192.57      5.38 o 
   6   6   2      555.95      521.05      8.52 o 
   7   6   2      509.41      507.14     23.78 o 
   8   6   2        0.39       -3.39      3.39 o 
   9   6   2       44.51       66.08      6.56 o 
  10   6   2      235.42      243.92      9.10 o 
  11   6   2       27.56       44.09      7.79 o 
 -11   7   2       84.70       87.17     10.37 o 
 -10   7   2        0.03       -3.84      3.84 o 
  -9   7   2      323.80      346.89      9.12 o 
  -8   7   2       44.88       40.80      4.43 o 
  -7   7   2      468.71      395.55      7.38 o 
  -6   7   2      443.74      420.45      7.35 o 
  -5   7   2      258.81      266.30      5.49 o 
  -4   7   2        1.52        0.85      6.76 o 
  -3   7   2      306.71      299.89      5.04 o 
  -2   7   2      955.74     1083.11      9.26 o 
  -1   7   2      781.51      851.44      7.62 o 
   0   7   2      782.84      877.89      7.65 o 
   1   7   2        5.70        2.26      1.36 o 
   2   7   2     1061.29     1095.57     10.17 o 
   3   7   2       21.63       12.90      2.93 o 
   4   7   2       20.04       22.98      2.78 o 
   5   7   2     1920.40     1815.41     17.61 o 
   6   7   2       31.26       38.35      3.64 o 
   7   7   2       37.24       42.16      3.90 o 
   8   7   2        6.81        1.42      3.81 o 
   9   7   2        0.17       -3.82      5.18 o 
  10   7   2       90.82       97.76      6.88 o 
 -11   8   2       65.40       68.40     10.44 o 
 -10   8   2      263.37      285.87      9.22 o 
  -9   8   2        0.17       -0.83      3.68 o 
  -8   8   2       21.15       26.49      4.25 o 
  -7   8   2       14.24       22.49      3.54 o 
  -6   8   2       50.95       39.76      3.30 o 
  -5   8   2        8.35        9.29      2.54 o 
  -4   8   2       30.82       30.54      3.49 o 
  -3   8   2      187.16      202.29      8.31 o 
  -2   8   2      214.95      223.10      4.09 o 
  -1   8   2      154.76      143.45      5.06 o 
   0   8   2     1626.88     1576.20     13.72 o 
   1   8   2        1.98        1.23      1.53 o 
   2   8   2        8.36       10.03      2.11 o 
   3   8   2      351.76      387.54     10.96 o 
   4   8   2        0.29        1.22      2.58 o 
   5   8   2       82.40       81.46      4.29 o 
   6   8   2        9.19        7.53      3.38 o 
   7   8   2        6.67        8.36      3.26 o 
   8   8   2        4.76        7.13      4.08 o 
   9   8   2       21.17       16.07      4.72 o 
  10   8   2       43.80       41.44      8.51 o 
 -11   9   2      142.44      127.36     12.62 o 
 -10   9   2        6.32        1.14      7.40 o 
  -9   9   2      123.80      133.10      6.78 o 
  -8   9   2        5.04        2.99      2.90 o 
  -7   9   2        3.43        1.47      2.74 o 
  -6   9   2       79.63       65.17      3.79 o 
  -5   9   2        0.05       -1.10      4.51 o 
  -4   9   2        7.79       11.34      3.18 o 
  -3   9   2       85.08       91.59      3.80 o 
  -2   9   2       11.45       18.07      2.42 o 
  -1   9   2      329.18      330.47      8.13 o 
   0   9   2      205.96      226.45      3.85 o 
   1   9   2       33.96       47.79      2.35 o 
   2   9   2        7.30        6.64      3.77 o 
   3   9   2      548.18      511.97      9.76 o 
   4   9   2     1432.12     1423.95     15.19 o 
   5   9   2      238.90      202.18      5.73 o 
   6   9   2        2.67       -1.70      2.90 o 
   7   9   2       26.77       28.20      3.67 o 
   8   9   2        3.80       -1.05      3.97 o 
   9   9   2      192.88      203.82     15.82 o 
  10   9   2      103.84      109.43      7.52 o 
 -10  10   2        4.41       -1.61      7.83 o 
  -9  10   2       71.36       67.13      5.95 o 
  -8  10   2       17.49       14.23      3.44 o 
  -7  10   2       35.06       26.30      3.38 o 
  -6  10   2        2.41       14.08      3.85 o 
  -5  10   2      626.44      538.56     13.98 o 
  -4  10   2      106.19      102.47      4.16 o 
  -3  10   2       69.36       67.38      3.51 o 
  -2  10   2       13.39       13.95      2.33 o 
  -1  10   2       80.91       84.90      3.36 o 
   0  10   2      186.24      195.82      4.27 o 
   1  10   2       50.91       59.94      3.52 o 
   2  10   2      335.79      342.26      7.57 o 
   3  10   2      264.47      242.45     12.41 o 
   4  10   2       21.32       15.45      3.85 o 
   5  10   2        0.15        0.86      2.90 o 
   6  10   2      214.95      206.71      6.52 o 
   7  10   2      122.42      132.02      5.86 o 
   8  10   2      143.59      158.70      6.68 o 
   9  10   2        8.72       13.34      5.10 o 
  -9  11   2       18.44       13.31      4.76 o 
  -8  11   2        2.06        3.43      3.27 o 
  -7  11   2        0.07       -0.23      3.38 o 
  -6  11   2       33.52       35.62      3.61 o 
  -5  11   2       73.24       66.54      8.17 o 
  -4  11   2      361.29      327.69      6.50 o 
  -3  11   2       31.30       34.49      3.75 o 
  -2  11   2       11.50       11.86      2.88 o 
  -1  11   2       60.17       69.93      3.39 o 
   0  11   2       16.77       13.86      3.11 o 
   1  11   2       82.63       88.49      4.30 o 
   2  11   2      156.75      144.64      6.20 o 
   3  11   2      175.11      167.14      6.76 o 
   4  11   2        2.65        1.82      3.67 o 
   5  11   2       54.18       55.33      4.23 o 
   6  11   2      232.68      227.91      6.97 o 
   7  11   2       31.41       34.34      4.32 o 
   8  11   2      173.77      184.13      7.19 o 
   9  11   2       40.09       42.62      6.15 o 
  -9  12   2      141.88      175.42     13.87 o 
  -8  12   2        4.13        4.86      5.05 o 
  -7  12   2        0.00        1.16      4.53 o 
  -6  12   2       17.63       21.59      3.46 o 
  -5  12   2       53.78       61.41      5.17 o 
  -4  12   2        0.01       -1.82      3.38 o 
  -3  12   2      245.39      207.56      5.66 o 
  -2  12   2      524.69      505.86     10.20 o 
  -1  12   2      208.12      216.92      4.74 o 
   0  12   2      128.18      123.89      5.02 o 
   1  12   2      126.73      119.72      5.11 o 
   2  12   2      340.57      337.32      9.04 o 
   3  12   2      225.80      200.68      8.87 o 
   4  12   2      142.16      151.13      7.02 o 
   5  12   2        1.25       -0.64      3.13 o 
   6  12   2       99.89      109.19      5.58 o 
   7  12   2       74.41       76.71      5.41 o 
   8  12   2       99.38      112.38      6.43 o 
  -8  13   2       47.84       63.27      6.89 o 
  -7  13   2        4.68        3.87      5.56 o 
  -6  13   2        1.53       -0.87      4.06 o 
  -5  13   2        7.18        4.93      3.92 o 
  -4  13   2       68.19       54.01      4.98 o 
  -3  13   2        6.77       -1.42      3.56 o 
  -2  13   2        1.20        3.81      2.95 o 
  -1  13   2      285.67      276.26      5.82 o 
   0  13   2        0.35        2.05      3.16 o 
   1  13   2      160.88      164.86      7.32 o 
   2  13   2        0.46       -2.41      3.59 o 
   3  13   2       44.31       52.50      5.34 o 
   4  13   2      232.22      237.09      8.46 o 
   5  13   2       24.77       27.90      6.05 o 
   6  13   2       41.22       47.67      4.66 o 
   7  13   2      191.41      213.74      7.77 o 
   8  13   2       44.05       46.34      6.14 o 
  -7  14   2      109.39      107.17      5.71 o 
  -6  14   2        1.81        6.19      3.60 o 
  -5  14   2        0.11       -3.90      6.44 o 
  -4  14   2        0.20       -6.36     10.66 o 
  -3  14   2        7.79       13.77      4.22 o 
  -2  14   2       34.11       33.17      3.67 o 
  -1  14   2      104.01      108.48      4.45 o 
   0  14   2      164.80      146.85      5.82 o 
   1  14   2      600.95      601.78     12.61 o 
   2  14   2       22.07       18.55      4.73 o 
   3  14   2        0.75       -4.06      4.06 o 
   4  14   2        0.33       -1.99      4.27 o 
   5  14   2      102.33      105.40      5.73 o 
   6  14   2        0.01       -2.39      3.62 o 
   7  14   2       37.80       38.57      5.18 o 
  -7  15   2        3.06       -1.61      4.39 o 
  -6  15   2       14.35        8.91      3.73 o 
  -5  15   2       22.58       10.06      4.90 o 
  -4  15   2      267.63      282.59      9.28 o 
  -3  15   2        3.17       -3.75      6.85 o 
  -2  15   2        4.41        2.18      4.19 o 
  -1  15   2       59.66       66.36      6.87 o 
   0  15   2       91.96      100.45      6.61 o 
   1  15   2      254.93      241.40      8.95 o 
   2  15   2     1686.80     1659.21     25.33 o 
   3  15   2       37.31       35.12      5.56 o 
   4  15   2       15.31        9.06      5.12 o 
   5  15   2       68.96       62.88      6.21 o 
   6  15   2        3.27       -3.34      3.93 o 
  -6  16   2      226.23      265.11     11.53 o 
  -5  16   2       50.62       41.84      6.56 o 
  -4  16   2      126.78      109.19      7.56 o 
  -3  16   2       67.82       64.50      6.10 o 
  -2  16   2        3.35        7.98      8.58 o 
  -1  16   2       25.76       21.17      7.15 o 
   0  16   2       57.37       55.04      6.09 o 
   1  16   2       19.57       14.95      5.24 o 
   2  16   2        2.85        6.97      5.15 o 
   3  16   2      122.29      128.09      7.93 o 
   4  16   2      237.20      233.09     11.78 o 
   5  16   2        1.00       -0.89      4.09 o 
  -5  17   2        0.13        3.18      6.51 o 
  -4  17   2        0.21        1.21      4.99 o 
  -3  17   2        6.74       -5.04      6.11 o 
  -2  17   2       55.48       61.86      8.69 o 
   0  17   2       25.90       38.01      5.85 o 
   1  17   2       50.25       51.85      6.42 o 
   2  17   2      195.92      197.05      9.34 o 
   3  17   2       79.46       82.73      7.34 o 
  -3  18   2       25.91       24.73      5.87 o 
   1  18   2      138.12      140.77     12.84 o 
   2  18   2       25.81       42.41     10.19 o 
 -11   0   3     1589.71     1562.07     29.21 o 
  -9   0   3        5.12        2.88      2.70 o 
  -7   0   3      369.74      379.94      7.96 o 
  -5   0   3      692.10      627.20     13.59 o 
  -3   0   3      320.32      371.54      8.65 o 
  -1   0   3     2424.35     2676.15     20.02 o 
   1   0   3     2104.73     2075.76     15.17 o 
   3   0   3      730.61      766.14      9.31 o 
   5   0   3       38.37       42.22      4.15 o 
   7   0   3      323.76      336.50     12.48 o 
   9   0   3      387.78      346.37     14.09 o 
  11   0   3       14.26       16.13      6.94 o 
 -11   1   3       18.76       15.59      4.90 o 
 -10   1   3       71.95       75.15      3.46 o 
  -9   1   3      544.37      539.77      6.15 o 
  -8   1   3      805.34      825.84     10.17 o 
  -7   1   3        0.33       -1.50      2.27 o 
  -6   1   3      817.02      848.07      9.52 o 
  -5   1   3      294.65      277.48      4.75 o 
  -4   1   3       58.90       72.51      2.75 o 
  -3   1   3      220.49      176.64      2.97 o 
  -2   1   3     1612.77     1620.30     12.48 o 
  -1   1   3      600.35      611.34      5.40 o 
   0   1   3       25.17       24.74      1.23 o 
   1   1   3     1048.04     1058.68      6.94 o 
   2   1   3      962.55     1072.06      7.77 o 
   3   1   3     2276.57     2381.64     17.71 o 
   4   1   3      164.28      168.85      3.64 o 
   5   1   3       31.71       35.58      2.76 o 
   6   1   3        2.03        4.59      2.36 o 
   7   1   3       40.97       37.62      3.43 o 
   8   1   3       13.18       13.58      3.85 o 
   9   1   3      206.69      185.56      7.88 o 
  10   1   3        1.22       -3.75      8.85 o 
  11   1   3        0.03       -4.14      4.14 o 
 -12   2   3       25.16       24.78      7.87 o 
 -11   2   3      174.32      159.72      6.22 o 
 -10   2   3        1.11       -2.40      2.40 o 
  -9   2   3        4.86        6.09      2.13 o 
  -8   2   3      323.90      323.24      6.39 o 
  -7   2   3       19.33       19.90      2.61 o 
  -6   2   3      230.65      246.48      5.71 o 
  -5   2   3      150.65      168.60      4.35 o 
  -4   2   3      889.44      918.58     15.71 o 
  -3   2   3      101.61       95.63      2.02 o 
  -2   2   3    10914.54    11174.77     74.96 o 
  -1   2   3     1955.85     2149.72     17.13 o 
   0   2   3      192.99      139.18      2.88 o 
   1   2   3     2867.88     2951.86     16.67 o 
   2   2   3      788.70      861.37      8.20 o 
   3   2   3     2582.80     2617.15     19.20 o 
   4   2   3      423.71      419.53      5.20 o 
   5   2   3        9.82       22.22      3.08 o 
   6   2   3      112.73      144.19      5.91 o 
   7   2   3       31.37       24.99      3.90 o 
   8   2   3       98.76      102.27      6.11 o 
   9   2   3        4.95        1.46      4.42 o 
  10   2   3        0.98        2.85      3.89 o 
  11   2   3        2.03       -2.96      4.44 o 
 -12   3   3      442.47      422.56     17.88 o 
 -11   3   3        0.16       -3.20      3.20 o 
 -10   3   3       18.48       16.37      3.37 o 
  -9   3   3      121.10      117.01      5.89 o 
  -8   3   3        0.20       -1.74      2.33 o 
  -7   3   3        1.50        4.83      2.28 o 
  -6   3   3      815.93      789.54      8.78 o 
  -5   3   3       42.92       38.55      2.35 o 
  -4   3   3       44.52       32.19      1.84 o 
  -3   3   3      439.96      423.03      4.30 o 
  -2   3   3      314.19      331.10      3.40 o 
  -1   3   3      609.22      655.86      6.75 o 
   0   3   3     5043.84     5348.42     31.71 o 
   1   3   3      575.17      657.21      6.71 o 
   2   3   3      791.65      857.76      7.13 o 
   3   3   3      544.44      502.12      7.66 o 
   4   3   3        1.76        2.52      2.08 o 
   5   3   3       93.81       92.71      5.06 o 
   6   3   3       30.53       20.71      3.46 o 
   7   3   3      845.10      767.27     12.43 o 
   8   3   3        0.62       -3.41      3.41 o 
   9   3   3       27.98       34.88      4.89 o 
  10   3   3        2.45       -1.11      4.38 o 
  11   3   3      128.64      138.24      7.93 o 
 -12   4   3       24.17       22.90     13.34 o 
 -11   4   3        0.63        5.48      4.44 o 
 -10   4   3       11.65        8.58      3.29 o 
  -9   4   3     1179.28     1176.30     16.35 o 
  -8   4   3      310.01      300.39      7.69 o 
  -7   4   3      124.68      123.90      4.15 o 
  -6   4   3      219.59      217.98      6.13 o 
  -5   4   3      602.91      617.32      6.20 o 
  -4   4   3      302.00      343.92      4.42 o 
  -3   4   3     4591.84     4978.55     30.23 o 
  -2   4   3     3423.57     3561.33     17.92 o 
  -1   4   3     1782.28     1768.59      9.68 o 
   0   4   3      258.24      265.35      2.99 o 
   1   4   3      187.55      155.13      2.47 o 
   2   4   3       12.28       11.79      2.23 o 
   3   4   3      220.32      233.92      5.64 o 
   4   4   3        1.71       -0.98      2.13 o 
   5   4   3      421.54      397.39      8.22 o 
   6   4   3      384.80      362.57      8.38 o 
   7   4   3       68.89       69.91      4.96 o 
   8   4   3       10.72        3.38      5.54 o 
   9   4   3      152.34      145.35      9.80 o 
  10   4   3      271.19      277.34     13.87 o 
  11   4   3       61.78       71.70      7.81 o 
 -12   5   3        6.90        3.71      4.09 o 
 -11   5   3        0.64       -4.29      4.29 o 
 -10   5   3      154.70      179.42     11.33 o 
  -9   5   3      113.06      108.81     12.57 o 
  -8   5   3       50.67       44.44      4.04 o 
  -7   5   3       11.92       14.02      3.29 o 
  -6   5   3        0.42       -0.37      1.66 o 
  -5   5   3      132.03      138.51      3.14 o 
  -4   5   3    11634.25    11974.66     69.97 o 
  -3   5   3        0.28       -0.10      1.31 o 
  -2   5   3      311.97      253.93      2.96 o 
  -1   5   3      118.43      132.34      2.29 o 
   0   5   3      350.47      340.24      4.27 o 
   1   5   3       25.90       34.13      1.61 o 
   2   5   3      591.89      645.50      6.65 o 
   3   5   3      376.32      328.14      5.83 o 
   4   5   3      166.24      170.55      4.73 o 
   5   5   3       70.12       87.08      4.85 o 
   6   5   3      136.94      114.67      5.93 o 
   7   5   3      551.53      496.64     10.34 o 
   8   5   3      125.54      125.57      6.57 o 
   9   5   3       18.37        4.92      4.18 o 
  10   5   3       31.76       30.04      6.94 o 
  11   5   3      118.21      120.96     10.40 o 
 -12   6   3        2.84       -1.54      7.01 o 
 -11   6   3        3.20        2.18      4.86 o 
 -10   6   3        3.03       -5.29      5.61 o 
  -9   6   3       85.06       74.77      5.16 o 
  -8   6   3      119.41      130.12      5.89 o 
  -7   6   3       16.74       22.25      3.50 o 
  -6   6   3      260.56      252.64      9.97 o 
  -5   6   3       93.82       87.78      3.59 o 
  -4   6   3     4087.54     4425.67     31.54 o 
  -3   6   3     1238.53     1319.09      9.97 o 
  -2   6   3      115.62      113.17      2.34 o 
  -1   6   3      402.40      392.53      5.62 o 
   0   6   3       95.62      130.88      2.92 o 
   1   6   3      133.39      150.56      2.82 o 
   2   6   3     1631.30     1748.95     11.89 o 
   3   6   3      569.88      591.93     12.83 o 
   4   6   3       82.70       85.98      4.06 o 
   5   6   3      605.87      546.69      8.64 o 
   6   6   3      585.38      560.56      9.16 o 
   7   6   3      387.64      410.74      9.64 o 
   8   6   3        5.42        4.56      3.89 o 
   9   6   3       60.37       48.95      7.40 o 
  10   6   3       16.91       20.92      6.61 o 
 -11   7   3        7.17        8.06      8.13 o 
 -10   7   3       13.25       10.01      6.65 o 
  -9   7   3      133.12      124.47      6.24 o 
  -8   7   3       47.82       34.17      4.18 o 
  -7   7   3      424.20      364.76      7.40 o 
  -6   7   3     1464.38     1388.90     14.04 o 
  -5   7   3       65.83       76.40      3.55 o 
  -4   7   3      292.15      313.13      5.67 o 
  -3   7   3      608.74      657.78      6.36 o 
  -2   7   3      499.30      526.84      5.29 o 
  -1   7   3        4.14       -1.19      1.30 o 
   0   7   3       29.73       37.68      2.06 o 
   1   7   3        2.06        1.79      1.54 o 
   2   7   3      270.64      262.77      3.38 o 
   3   7   3        9.99        8.48      2.86 o 
   4   7   3      114.30      101.77      4.33 o 
   5   7   3     1865.31     1778.63     17.71 o 
   6   7   3      234.57      222.53      6.25 o 
   7   7   3       98.60       99.77      5.73 o 
   8   7   3       59.75       57.03      5.40 o 
   9   7   3       84.82       97.52      6.55 o 
  10   7   3       92.02      107.63      9.94 o 
 -11   8   3        2.84        0.42      5.25 o 
 -10   8   3      110.17      105.55     10.73 o 
  -9   8   3       23.51       20.08      4.15 o 
  -8   8   3       10.61        7.30      3.43 o 
  -7   8   3       50.81       40.20      3.38 o 
  -6   8   3      589.60      646.74      9.09 o 
  -5   8   3       21.74       21.61      2.62 o 
  -4   8   3      410.17      395.50      7.87 o 
  -3   8   3      153.65      141.33      7.73 o 
  -2   8   3       61.58       64.91      2.47 o 
  -1   8   3      283.28      274.70      6.27 o 
   0   8   3      553.70      621.53      6.49 o 
   1   8   3       61.90       65.90      2.55 o 
   2   8   3        4.52        2.69      2.27 o 
   3   8   3     1298.43     1250.73     43.77 o 
   4   8   3     1341.42     1334.50     20.26 o 
   5   8   3       13.89       10.03      3.28 o 
   6   8   3      202.45      184.71      6.10 o 
   7   8   3       71.27       74.73      4.67 o 
   8   8   3      120.42      123.98      6.96 o 
   9   8   3       36.17       42.84      8.76 o 
  10   8   3       44.96       33.13      5.82 o 
 -11   9   3        0.01       -7.26      7.26 o 
 -10   9   3        0.99        0.64      7.19 o 
  -9   9   3       11.50       16.73      7.12 o 
  -8   9   3       40.21       41.12      3.81 o 
  -7   9   3       24.26       17.76      3.07 o 
  -6   9   3      650.28      649.67      9.27 o 
  -5   9   3      184.54      159.31      6.05 o 
  -4   9   3       14.54        9.07      3.10 o 
  -3   9   3       30.56       33.68      2.88 o 
  -2   9   3      165.19      169.48      4.09 o 
  -1   9   3      619.40      604.83      6.18 o 
   0   9   3        1.78        0.46      1.89 o 
   1   9   3        0.29        2.12      1.75 o 
   2   9   3      123.23      118.46      5.46 o 
   3   9   3       18.40       21.97      3.86 o 
   4   9   3       57.12       49.55      4.76 o 
   5   9   3      325.31      322.77      7.37 o 
   6   9   3       39.13       46.22      4.08 o 
   7   9   3       59.66       71.18      5.86 o 
   8   9   3      144.81      155.14      7.74 o 
   9   9   3       35.93       46.64      5.99 o 
  10   9   3       69.51       70.65     10.69 o 
 -10  10   3        0.65       -7.29      7.29 o 
  -9  10   3        0.07       -1.00      6.79 o 
  -8  10   3        1.74        3.30      3.10 o 
  -7  10   3       23.38       15.25      3.20 o 
  -6  10   3      324.69      267.25      6.35 o 
  -5  10   3        2.93       -4.57      8.60 o 
  -4  10   3       32.50       36.08      2.99 o 
  -3  10   3       19.73       15.33      2.71 o 
  -2  10   3        9.76        8.36      2.10 o 
  -1  10   3      134.70      124.21      3.64 o 
   0  10   3      506.05      509.02      6.39 o 
   1  10   3      100.17       89.36      4.69 o 
   2  10   3        7.17       11.70      3.69 o 
   3  10   3       87.85       78.06      5.16 o 
   4  10   3        7.67        5.38      2.82 o 
   5  10   3        3.87       -1.57      2.83 o 
   6  10   3      155.71      145.20      5.95 o 
   7  10   3      169.19      180.42      6.76 o 
   8  10   3        2.51       -3.57      3.57 o 
   9  10   3      370.93      370.48     11.42 o 
  -9  11   3       48.27       56.46      9.94 o 
  -8  11   3       31.94       31.08      3.86 o 
  -7  11   3       21.38       29.00      3.66 o 
  -6  11   3        0.88        0.12      2.58 o 
  -5  11   3       88.54       70.68      4.80 o 
  -4  11   3      169.07      146.29      5.01 o 
  -3  11   3       49.57       38.70      3.37 o 
  -2  11   3     2083.28     2017.78     14.38 o 
  -1  11   3      391.27      367.83      5.31 o 
   0  11   3       21.32       29.19      3.27 o 
   1  11   3        6.27        3.63      2.74 o 
   2  11   3       17.97       12.56      3.94 o 
   3  11   3      447.32      425.66      9.90 o 
   4  11   3        0.37       -0.41      3.40 o 
   5  11   3       10.04        6.38      3.09 o 
   6  11   3       54.23       61.18      4.72 o 
   7  11   3      109.63      124.45      6.14 o 
   8  11   3       73.84       73.48      6.31 o 
   9  11   3      453.01      449.95     19.63 o 
  -9  12   3        2.49       -7.58      7.87 o 
  -8  12   3       15.75        9.19      8.22 o 
  -7  12   3       97.80      103.83      5.20 o 
  -6  12   3        0.10       -2.85      2.86 o 
  -5  12   3        0.53        0.65      3.48 o 
  -4  12   3       22.02       26.84      5.29 o 
  -3  12   3      580.45      560.58      7.66 o 
  -2  12   3        5.12        1.53      2.25 o 
  -1  12   3        0.25       -1.77      2.47 o 
   0  12   3     3291.56     3204.05     26.65 o 
   1  12   3       37.45       43.58      4.83 o 
   2  12   3      406.69      349.10      9.09 o 
   3  12   3      465.25      430.63     10.29 o 
   4  12   3       91.96      100.00      6.29 o 
   5  12   3        0.00       -2.17      3.18 o 
   6  12   3        0.49       -3.46      3.46 o 
   7  12   3       83.31       92.01      5.76 o 
   8  12   3       77.65       76.13      6.75 o 
  -8  13   3      359.20      416.77     18.49 o 
  -7  13   3       99.96       91.03      5.21 o 
  -6  13   3        5.37       -2.83      2.93 o 
  -5  13   3        7.66        7.73      3.94 o 
  -4  13   3      132.92      140.82      6.62 o 
  -3  13   3        0.67       -1.18      2.41 o 
  -2  13   3        3.82        0.46      2.93 o 
  -1  13   3       56.23       65.29      4.28 o 
   0  13   3        9.23       13.68      3.37 o 
   1  13   3       76.12       81.09      7.08 o 
   2  13   3       76.84       73.27      5.56 o 
   3  13   3        0.03        4.92      7.08 o 
   4  13   3       45.57       46.39      5.35 o 
   5  13   3        2.64        3.94      3.52 o 
   6  13   3      248.35      291.49      8.45 o 
   7  13   3       99.73      123.81      7.76 o 
  -7  14   3       13.04       -4.90      7.44 o 
  -6  14   3        0.07       -1.55      3.10 o 
  -5  14   3       51.37       69.90     14.39 o 
  -4  14   3      213.68      225.31      8.33 o 
  -3  14   3      107.00      114.97      6.36 o 
  -2  14   3      368.08      352.51      9.58 o 
  -1  14   3        9.65        6.64      3.39 o 
   0  14   3       12.08       11.69      4.50 o 
   1  14   3     1042.96      999.37     16.58 o 
   2  14   3      167.03      156.64      7.69 o 
   3  14   3        9.74       -0.05      5.36 o 
   4  14   3      369.30      363.77     10.59 o 
   5  14   3      169.76      173.53      6.97 o 
   6  14   3       23.34       23.16      4.62 o 
  -7  15   3      191.94      189.90     10.01 o 
  -6  15   3       57.99       51.97      4.22 o 
  -5  15   3       32.39       41.90      4.57 o 
  -4  15   3      106.06       84.23      6.26 o 
  -3  15   3        1.94       -4.28      4.93 o 
  -2  15   3       26.29       31.28      4.01 o 
  -1  15   3        0.03        0.44      4.34 o 
   0  15   3     1103.78     1078.09     17.59 o 
   1  15   3       91.92       84.18      6.45 o 
   2  15   3      389.51      405.80     11.26 o 
   3  15   3       80.61       80.92      6.67 o 
   4  15   3       34.13       22.68      5.67 o 
   5  15   3        0.70       -1.83      3.85 o 
   6  15   3      118.59      113.95     10.19 o 
  -6  16   3       26.60       51.17     10.99 o 
  -5  16   3       90.46       93.75      7.03 o 
  -4  16   3        0.00       -4.58      7.49 o 
  -3  16   3       11.00        8.40      5.77 o 
  -2  16   3        0.20       -5.36      6.61 o 
  -1  16   3        0.31        1.80      5.02 o 
   0  16   3       14.37       27.66      9.17 o 
   1  16   3       71.26       71.69     13.37 o 
   2  16   3        6.72        6.89      5.19 o 
   3  16   3       10.24       12.22      5.37 o 
   4  16   3       42.02       45.98      6.41 o 
  -5  17   3       25.21       17.20      9.12 o 
  -4  17   3       93.96       93.99      7.12 o 
  -3  17   3       10.86        2.58      5.56 o 
   0  17   3        0.46        4.44      5.12 o 
   1  17   3       17.62       21.56     10.60 o 
   2  17   3        0.29       -3.21      5.06 o 
   3  17   3       22.67       19.35     13.94 o 
   0  18   3       11.74       23.06      8.40 o 
   1  18   3        1.64        0.68      7.76 o 
 -10   0   4        8.36        4.69      3.88 o 
  -8   0   4      117.29      114.14      5.40 o 
  -6   0   4       11.12        9.67      2.62 o 
  -4   0   4     2812.48     2811.78     38.51 o 
  -2   0   4     5345.82     5612.87     68.72 o 
   0   0   4      998.60      974.92      9.91 o 
   2   0   4     1023.56      975.09      8.93 o 
   4   0   4       15.45       20.63      2.84 o 
   6   0   4      158.34      135.85     13.52 o 
   8   0   4        1.95        1.29      5.29 o 
  10   0   4        4.13        5.72      6.44 o 
 -11   1   4      266.70      261.83      9.05 o 
 -10   1   4      697.93      694.55      7.30 o 
  -9   1   4        3.98        3.22      2.07 o 
  -8   1   4        1.92        1.97      3.20 o 
  -7   1   4     1231.69     1210.61     12.50 o 
  -6   1   4     2568.90     2638.38     21.29 o 
  -5   1   4      424.85      386.23      5.49 o 
  -4   1   4      116.10      114.03      2.93 o 
  -3   1   4     5449.59     5511.83     38.22 o 
  -2   1   4     1058.72     1007.50     18.34 o 
  -1   1   4      437.80      430.23      4.68 o 
   0   1   4      183.15      186.72      2.78 o 
   1   1   4     1184.26     1209.43      9.93 o 
   2   1   4      192.65      161.53      2.69 o 
   3   1   4      282.18      332.84      4.73 o 
   4   1   4     1149.06     1273.90     11.36 o 
   5   1   4      192.01      159.21      3.79 o 
   6   1   4        7.62       10.50      2.80 o 
   7   1   4      362.68      343.10      8.99 o 
   8   1   4       45.00       48.84      4.88 o 
   9   1   4       57.46       61.38      5.74 o 
  10   1   4       36.94       32.70      5.32 o 
  11   1   4        0.38        1.71      4.61 o 
 -12   2   4      145.80      145.53     11.73 o 
 -11   2   4      223.73      221.47      8.75 o 
 -10   2   4        2.06        1.08      3.58 o 
  -9   2   4      154.25      170.97      4.73 o 
  -8   2   4       67.39       63.27      3.49 o 
  -7   2   4      374.04      349.65      6.23 o 
  -6   2   4       94.43       90.81      3.53 o 
  -5   2   4      921.99      874.24      8.81 o 
  -4   2   4      128.52      144.54      5.88 o 
  -3   2   4       23.80       51.52      1.85 o 
  -2   2   4     1214.20     1314.44     14.81 o 
  -1   2   4     1785.48     1718.01     11.52 o 
   0   2   4      189.03      194.06      2.85 o 
   1   2   4      657.07      674.85      5.38 o 
   2   2   4     1451.39     1499.28     11.14 o 
   3   2   4     1504.43     1637.80     13.17 o 
   4   2   4      352.30      379.53      5.19 o 
   5   2   4       11.34        9.65      2.94 o 
   6   2   4      532.62      516.49      9.62 o 
   7   2   4      853.80      787.26     10.59 o 
   8   2   4        1.79        8.18      3.94 o 
   9   2   4      184.09      160.17      7.67 o 
  10   2   4      142.52      150.51      8.06 o 
  11   2   4       13.95        7.69      7.04 o 
 -12   3   4       65.04       73.69     10.33 o 
 -11   3   4        0.54        2.12      4.23 o 
 -10   3   4        0.39        1.43      3.92 o 
  -9   3   4        8.61        7.04      2.94 o 
  -8   3   4      218.05      217.22      4.87 o 
  -7   3   4        9.65        9.46      2.15 o 
  -6   3   4      124.47      129.61      3.85 o 
  -5   3   4      305.24      340.01      5.01 o 
  -4   3   4        0.02        3.41      1.19 o 
  -3   3   4      189.68      181.95      2.63 o 
  -2   3   4      371.67      275.52      4.00 o 
  -1   3   4      171.08      155.86      2.69 o 
   0   3   4      612.98      681.84      5.93 o 
   1   3   4     2508.97     2534.87     15.08 o 
   2   3   4     3504.36     3560.57     22.89 o 
   3   3   4       44.43       70.66      3.24 o 
   4   3   4      285.11      258.03     13.69 o 
   5   3   4      342.61      351.13      7.91 o 
   6   3   4      194.43      207.41      6.91 o 
   7   3   4      172.96      159.55      6.50 o 
   8   3   4      123.09      117.85      6.56 o 
   9   3   4        5.75        2.96      7.10 o 
  10   3   4       18.79       19.48      5.13 o 
 -12   4   4        1.42       -1.95      4.65 o 
 -11   4   4        0.52       -3.92      3.92 o 
 -10   4   4       34.70       40.82      5.53 o 
  -9   4   4       72.09       66.61      4.15 o 
  -8   4   4      227.76      217.42      5.71 o 
  -7   4   4      195.84      195.70      4.73 o 
  -6   4   4      326.13      338.91      4.99 o 
  -5   4   4        0.62       -2.06      2.06 o 
  -4   4   4      177.79      153.49      2.85 o 
  -3   4   4        0.59        0.41      1.27 o 
  -2   4   4       31.75       70.98      1.97 o 
  -1   4   4      154.79      197.07      3.19 o 
   0   4   4       63.07       79.13      2.54 o 
   1   4   4      455.34      421.39      5.37 o 
   2   4   4      258.83      303.60      4.18 o 
   3   4   4      231.22      214.93      3.82 o 
   4   4   4        3.76        1.10      1.64 o 
   5   4   4     1131.58     1124.86     15.30 o 
   6   4   4      278.23      261.15      7.44 o 
   7   4   4       86.72       90.30      5.45 o 
   8   4   4       42.61       37.01      4.64 o 
   9   4   4       23.22       31.13      9.35 o 
  10   4   4      164.73      162.84      8.34 o 
 -12   5   4       13.39        8.23      5.20 o 
 -11   5   4        3.25       -3.24      4.52 o 
 -10   5   4       10.61        8.28      4.45 o 
  -9   5   4      159.15      137.43     11.78 o 
  -8   5   4      116.19      124.97      4.84 o 
  -7   5   4      197.43      201.70      5.35 o 
  -6   5   4       14.60       13.05      2.71 o 
  -5   5   4      232.42      251.58      3.70 o 
  -4   5   4    12926.44    13509.69     82.09 o 
  -3   5   4      200.27      239.72      3.62 o 
  -2   5   4       53.42       72.33      1.97 o 
  -1   5   4      739.67      754.34      6.07 o 
   0   5   4     1153.49     1266.47      8.62 o 
   1   5   4     2573.28     2727.12     17.58 o 
   2   5   4       13.11       14.69      1.53 o 
   3   5   4      972.66      935.30     38.73 o 
   4   5   4       60.27       58.51      7.27 o 
   5   5   4       34.52       20.22      4.45 o 
   6   5   4       10.66       13.55      3.76 o 
   7   5   4        0.67        1.66      3.63 o 
   8   5   4       70.24       79.31      5.74 o 
   9   5   4       42.45       21.63      6.47 o 
  10   5   4       38.47       40.20      5.65 o 
 -12   6   4        3.18        8.47      7.47 o 
 -11   6   4       52.32       48.19      7.94 o 
 -10   6   4       19.98       28.87      5.55 o 
  -9   6   4       90.78      104.68      7.15 o 
  -8   6   4        2.08       -1.69      3.40 o 
  -7   6   4       72.00       86.50      4.23 o 
  -6   6   4       35.21       40.41      2.85 o 
  -5   6   4      585.95      593.78      5.82 o 
  -4   6   4        2.73        3.44      1.56 o 
  -3   6   4      102.28      115.64      2.71 o 
  -2   6   4       78.56      100.69      2.30 o 
  -1   6   4        8.25       13.17      1.51 o 
   0   6   4      475.07      534.32      5.52 o 
   1   6   4      995.06     1064.24      8.43 o 
   2   6   4      109.11      151.53      4.53 o 
   3   6   4      103.70      116.51      3.33 o 
   4   6   4      177.54      148.64      5.09 o 
   5   6   4     2506.48     2299.59     21.25 o 
   6   6   4        9.99        9.37      3.04 o 
   7   6   4       54.34       49.91      4.94 o 
   8   6   4       37.82       46.95      5.42 o 
   9   6   4        9.86        9.36      4.58 o 
  10   6   4        0.89        0.29      6.01 o 
 -11   7   4        3.70       -4.17      4.94 o 
 -10   7   4        0.35       -4.49      4.56 o 
  -9   7   4        8.91        4.22      4.54 o 
  -8   7   4      154.61      115.27      4.97 o 
  -7   7   4        8.35       12.88      3.98 o 
  -6   7   4       37.09       56.32      3.25 o 
  -5   7   4     1185.14     1193.09     10.76 o 
  -4   7   4        2.64        7.72      1.78 o 
  -3   7   4      108.27       96.71      3.51 o 
  -2   7   4       68.52       72.47      2.23 o 
  -1   7   4     1135.64     1187.42      9.83 o 
   0   7   4      130.55      135.83      3.21 o 
   1   7   4      102.00      118.43      2.93 o 
   2   7   4      609.53      639.13      5.83 o 
   3   7   4      683.64      664.85     10.87 o 
   4   7   4     2650.45     2535.26     23.27 o 
   5   7   4       20.30       23.04      3.34 o 
   6   7   4      115.04      130.32      5.54 o 
   7   7   4      139.95      144.62      6.94 o 
   8   7   4       11.67       10.52      4.45 o 
   9   7   4      215.19      207.30      8.80 o 
  10   7   4       44.14       44.77      8.12 o 
 -11   8   4       20.87       14.40      5.88 o 
 -10   8   4       51.34       51.94      6.69 o 
  -9   8   4        0.29        0.50      4.55 o 
  -8   8   4        0.96       -3.91      3.91 o 
  -7   8   4     1034.44      955.83     11.64 o 
  -6   8   4     5103.25     4929.27     37.63 o 
  -5   8   4      184.78      208.51      4.54 o 
  -4   8   4      487.45      467.32      7.01 o 
  -3   8   4      459.34      425.57      5.00 o 
  -2   8   4       41.57       46.50      2.25 o 
  -1   8   4        9.87        8.32      2.34 o 
   0   8   4       58.91       64.04      2.59 o 
   1   8   4       17.36       31.38      2.75 o 
   2   8   4       52.25       51.51      4.02 o 
   3   8   4       77.46       76.48      3.84 o 
   4   8   4      489.52      495.97      8.57 o 
   5   8   4      235.12      218.57      6.16 o 
   6   8   4        4.14        7.12      3.74 o 
   7   8   4      359.02      362.42      8.45 o 
   8   8   4      107.46      120.85      7.16 o 
   9   8   4      150.96      144.38      8.02 o 
 -10   9   4        2.40        0.70     13.00 o 
  -9   9   4       79.06       70.52      6.95 o 
  -8   9   4      221.89      223.54      9.11 o 
  -7   9   4       65.65       70.50      3.92 o 
  -6   9   4      214.74      234.53      5.79 o 
  -5   9   4       64.32       59.94      3.75 o 
  -4   9   4        0.98        1.65      2.53 o 
  -3   9   4        3.66       -2.06      2.06 o 
  -2   9   4     1378.00     1348.52     10.31 o 
  -1   9   4      411.70      382.06      5.59 o 
   0   9   4      221.11      217.37      4.26 o 
   1   9   4       92.32       96.02      3.10 o 
   2   9   4      580.63      583.02     10.59 o 
   3   9   4      648.88      565.61     10.82 o 
   4   9   4      421.47      398.80      8.41 o 
   5   9   4        1.42        4.48      3.09 o 
   6   9   4        0.33        2.51      3.05 o 
   7   9   4        2.00        5.90      3.61 o 
   8   9   4      302.46      321.44     10.20 o 
   9   9   4       54.06       53.43     10.08 o 
 -10  10   4       90.22      115.82      8.79 o 
  -9  10   4       90.78      105.90     14.39 o 
  -8  10   4       78.86       68.81      6.66 o 
  -7  10   4       48.10       40.57      3.29 o 
  -6  10   4       25.69       15.21      2.62 o 
  -5  10   4       65.43       83.40      4.26 o 
  -4  10   4        6.68        6.21      2.93 o 
  -3  10   4      314.77      293.04      5.39 o 
  -2  10   4      623.34      609.84      6.66 o 
  -1  10   4      432.79      446.71      6.31 o 
   0  10   4       80.41       78.09      3.36 o 
   1  10   4       36.42       36.70      3.78 o 
   2  10   4      497.20      482.91      9.94 o 
   3  10   4     1529.31     1446.47     25.17 o 
   4  10   4       22.65       19.60      3.40 o 
   5  10   4      146.53      141.57      5.67 o 
   6  10   4        9.46        8.25      3.63 o 
   7  10   4       59.29       47.73      4.82 o 
   8  10   4      466.50      513.59     23.58 o 
   9  10   4       13.45       11.76      5.36 o 
  -9  11   4       10.21        1.65      6.17 o 
  -8  11   4      161.88      175.61      9.10 o 
  -7  11   4        5.43        1.44      4.58 o 
  -6  11   4        0.17        2.32      2.47 o 
  -5  11   4       29.92       29.99      3.42 o 
  -4  11   4      445.38      425.12      6.62 o 
  -3  11   4        1.81        3.78      2.35 o 
  -2  11   4      435.72      447.60      5.91 o 
  -1  11   4      307.33      305.46      5.51 o 
   0  11   4      385.65      393.12      8.10 o 
   1  11   4      564.72      555.53     10.90 o 
   2  11   4       85.17       88.31      5.43 o 
   3  11   4      117.75      132.73      6.53 o 
   4  11   4      171.94      166.59      6.08 o 
   5  11   4       17.91       15.43      3.37 o 
   6  11   4       37.82       46.94      5.64 o 
   7  11   4       18.05       16.28      4.54 o 
   8  11   4       42.77       41.09      5.19 o 
  -9  12   4        0.93       -7.01      7.01 o 
  -8  12   4       74.22       70.07      7.47 o 
  -7  12   4        5.64        4.67      4.98 o 
  -6  12   4        2.67       -1.25      2.54 o 
  -5  12   4       10.84       12.31      3.38 o 
  -4  12   4      188.36      175.10      4.87 o 
  -3  12   4      679.35      645.80      9.31 o 
  -2  12   4      506.22      479.96      6.34 o 
  -1  12   4      373.60      326.40      7.05 o 
   0  12   4      739.85      729.72     10.14 o 
   1  12   4      484.11      479.10     10.55 o 
   2  12   4      313.63      301.44      8.89 o 
   3  12   4       17.74       14.25      7.10 o 
   4  12   4      101.29      106.88      5.40 o 
   5  12   4      135.80      142.93      6.96 o 
   6  12   4       49.37       56.85      6.40 o 
   7  12   4       58.69       58.29      6.20 o 
   8  12   4       32.72       18.88      9.83 o 
  -8  13   4       19.73       19.18      6.34 o 
  -7  13   4        6.22        0.88      5.27 o 
  -6  13   4       16.57       13.60      3.79 o 
  -5  13   4       27.16       16.10      3.67 o 
  -4  13   4        0.01        4.62      2.62 o 
  -3  13   4        0.35        4.65      2.57 o 
  -2  13   4      110.04      106.22      4.27 o 
  -1  13   4       44.14       38.04      3.77 o 
   0  13   4     1136.46     1112.94     16.96 o 
   1  13   4       24.84       24.43      4.65 o 
   2  13   4      180.37      175.15      7.61 o 
   3  13   4       29.13       36.48      4.92 o 
   4  13   4        0.15       -1.51      4.02 o 
   5  13   4        0.26       -3.51      3.51 o 
   6  13   4      302.13      324.78      9.09 o 
   7  13   4      214.01      229.21      8.34 o 
  -8  14   4       14.43       11.73      8.69 o 
  -7  14   4       67.01       67.37     19.20 o 
  -6  14   4      101.13      114.55      7.91 o 
  -5  14   4      113.23      112.34      5.52 o 
  -4  14   4      148.56      136.97      9.92 o 
  -3  14   4       22.08       32.07      3.78 o 
  -2  14   4       15.05        9.65      6.56 o 
  -1  14   4      151.58      155.27      7.42 o 
   0  14   4      121.44      114.58      8.67 o 
   1  14   4      574.21      557.15     21.72 o 
   2  14   4      432.58      426.71     19.86 o 
   3  14   4       19.98       20.32      5.08 o 
   4  14   4       32.84       28.80      5.51 o 
   5  14   4        0.92       -3.06      3.89 o 
   6  14   4       17.75       25.52      4.76 o 
  -7  15   4       60.51       86.41      8.06 o 
  -6  15   4       11.51        9.51      5.51 o 
  -5  15   4       75.09       72.57      6.85 o 
  -4  15   4      153.18      169.09     16.43 o 
  -3  15   4        0.83       -1.32      4.04 o 
  -2  15   4       37.86       39.97     10.78 o 
  -1  15   4      354.85      354.30     13.19 o 
   0  15   4       74.34       82.21      6.43 o 
   1  15   4      203.07      178.34     13.34 o 
   2  15   4        5.04        2.85      9.92 o 
   3  15   4        0.84       -5.74      5.74 o 
   4  15   4      267.18      275.80      8.59 o 
   5  15   4        0.00       -1.51      4.04 o 
  -6  16   4       88.27       94.57     11.62 o 
  -5  16   4       37.99       29.53      9.01 o 
  -4  16   4       16.63       19.04      5.12 o 
  -3  16   4      166.97      172.70     12.12 o 
  -2  16   4       13.88       17.48      6.69 o 
  -1  16   4       15.99       12.65      4.94 o 
   0  16   4        0.17       -2.23      7.87 o 
   1  16   4       15.72       23.22      5.42 o 
   2  16   4      229.23      219.19     11.84 o 
   3  16   4       19.29       12.03      5.59 o 
   4  16   4       19.17       21.11      6.17 o 
  -5  17   4       50.18       34.68      9.65 o 
  -4  17   4       29.91       26.03      8.87 o 
  -1  17   4      162.54      160.75     17.95 o 
   0  17   4        3.22        8.25      4.94 o 
   1  17   4       68.14       65.64      6.89 o 
   2  17   4      115.99      116.56      8.01 o 
   0  18   4       44.25       49.59      9.55 o 
 -11   0   5       39.61       41.47      5.19 o 
  -9   0   5        0.12       -0.25      4.51 o 
  -7   0   5      190.28      177.48     12.50 o 
  -5   0   5      202.64      199.52      8.22 o 
  -3   0   5       64.32       48.74      4.36 o 
  -1   0   5      628.23      693.00      7.50 o 
   1   0   5        0.07        6.04      1.61 o 
   3   0   5     2521.43     2885.02     54.85 o 
   5   0   5        0.03       -1.20      2.92 o 
   7   0   5       14.08        8.30      5.29 o 
   9   0   5      347.61      350.95     14.84 o 
 -12   1   5       53.74       59.14      9.01 o 
 -11   1   5      625.89      604.56     13.03 o 
 -10   1   5       12.92        8.82      3.73 o 
  -9   1   5       12.74       20.19      3.18 o 
  -8   1   5      153.95      149.22      4.11 o 
  -7   1   5      311.50      299.11      5.79 o 
  -6   1   5        7.65       11.09      2.15 o 
  -5   1   5      311.01      373.08      5.22 o 
  -4   1   5      235.04      259.49      3.76 o 
  -3   1   5      562.86      612.78      8.87 o 
  -2   1   5      252.85      278.94      3.68 o 
  -1   1   5     2774.94     2953.15     20.77 o 
   0   1   5      515.28      538.43      4.11 o 
   1   1   5     1530.48     1689.46     10.59 o 
   2   1   5      554.04      506.13      4.73 o 
   3   1   5      912.47      911.33      7.10 o 
   4   1   5      232.55      198.50      3.94 o 
   5   1   5      128.35      128.97      4.68 o 
   6   1   5      220.83      219.69      6.92 o 
   7   1   5      167.82      142.75      6.57 o 
   8   1   5      532.18      481.14     11.35 o 
   9   1   5       26.20       29.41      5.51 o 
  10   1   5       34.79       28.54      5.36 o 
 -12   2   5       52.59       56.21      9.23 o 
 -11   2   5       78.78       75.49      6.28 o 
 -10   2   5      301.19      293.43      9.25 o 
  -9   2   5       42.63       45.14      4.67 o 
  -8   2   5     1142.66     1115.60     14.39 o 
  -7   2   5      148.01      138.15      4.28 o 
  -6   2   5      439.15      466.03      6.40 o 
  -5   2   5        3.07        7.69      2.31 o 
  -4   2   5      329.56      338.27      4.27 o 
  -3   2   5        4.30        4.03      2.59 o 
  -2   2   5      624.77      665.17      6.65 o 
  -1   2   5       35.56       25.54      3.29 o 
   0   2   5      370.63      362.38      3.79 o 
   1   2   5     1877.26     2015.02     12.62 o 
   2   2   5     1206.78     1261.93      9.07 o 
   3   2   5       18.82       23.93      2.24 o 
   4   2   5      275.70      314.99      5.01 o 
   5   2   5      457.43      449.55     10.17 o 
   6   2   5       43.03       53.99      3.77 o 
   7   2   5      113.36       91.19      5.63 o 
   8   2   5       51.06       41.41      4.81 o 
   9   2   5      127.13      132.51      7.21 o 
  10   2   5       24.17       36.47     11.82 o 
 -12   3   5        0.01       -4.12      4.12 o 
 -11   3   5       75.23       72.04      6.45 o 
 -10   3   5      211.63      213.25     13.28 o 
  -9   3   5      178.63      183.82      5.95 o 
  -8   3   5       17.64       15.67      3.09 o 
  -7   3   5       65.29       67.60      3.47 o 
  -6   3   5      105.28      110.51      3.56 o 
  -5   3   5      223.81      220.48      4.00 o 
  -4   3   5      165.06      187.70      4.05 o 
  -3   3   5      178.12      215.59      3.72 o 
  -2   3   5      936.23      937.14      8.77 o 
  -1   3   5     2846.95     2962.89     19.06 o 
   0   3   5      371.76      394.85      4.58 o 
   1   3   5     3139.26     3375.91     19.65 o 
   2   3   5        2.75       -0.45      1.41 o 
   3   3   5       71.98       92.89      3.18 o 
   4   3   5       92.05       84.89      4.76 o 
   5   3   5      204.30      229.21     10.03 o 
   6   3   5       62.50       73.81      5.33 o 
   7   3   5      230.23      206.98      7.28 o 
   8   3   5      187.19      182.22      7.79 o 
   9   3   5      157.67      166.71      8.15 o 
  10   3   5      115.87      126.47      7.68 o 
 -12   4   5       17.72       14.82      7.81 o 
 -11   4   5       86.53       83.46      6.88 o 
 -10   4   5      127.60      121.87      7.31 o 
  -9   4   5      363.59      361.33     11.55 o 
  -8   4   5        1.36        1.78      2.69 o 
  -7   4   5      101.57       83.10      3.22 o 
  -6   4   5       20.04       29.31      2.35 o 
  -5   4   5      379.32      368.75      5.24 o 
  -4   4   5     1621.65     1729.08     12.25 o 
  -3   4   5        9.66       21.26      3.20 o 
  -2   4   5      252.66      286.75      4.02 o 
  -1   4   5        1.99        3.68      1.42 o 
   0   4   5     4860.04     5262.49     32.17 o 
   1   4   5      712.82      716.68      6.22 o 
   2   4   5      183.00      235.85      3.99 o 
   3   4   5        0.44       -1.54      1.54 o 
   4   4   5        1.55        0.33      2.55 o 
   5   4   5      157.16      184.47      6.63 o 
   6   4   5      117.94      108.34      5.69 o 
   7   4   5      130.66      133.98      6.41 o 
   8   4   5       94.30       71.62      7.79 o 
   9   4   5        5.24        6.13      4.28 o 
  10   4   5       15.76       24.86      5.37 o 
 -12   5   5        0.12       -4.63      4.63 o 
 -11   5   5       11.77        7.77      4.96 o 
 -10   5   5       96.54       93.74      6.91 o 
  -9   5   5      319.60      280.03      9.42 o 
  -8   5   5      153.03      137.63      7.19 o 
  -7   5   5      148.61      137.37      4.70 o 
  -6   5   5       69.14       71.54      4.16 o 
  -5   5   5       68.55       62.24      2.87 o 
  -4   5   5       81.37       89.18      2.57 o 
  -3   5   5       28.71       56.94      3.40 o 
  -2   5   5      421.39      440.68      5.18 o 
  -1   5   5      234.23      261.74      3.96 o 
   0   5   5      141.15      120.79      3.56 o 
   1   5   5        5.81       10.91      3.63 o 
   2   5   5     1772.11     1771.45     20.44 o 
   3   5   5      108.99      128.76      3.57 o 
   4   5   5      157.50      175.80      5.40 o 
   5   5   5     1917.84     1738.30     20.47 o 
   6   5   5        0.17        0.01      3.19 o 
   7   5   5      389.40      350.53     10.44 o 
   8   5   5      207.09      198.93      7.96 o 
   9   5   5       29.32       30.43      6.94 o 
  10   5   5      483.59      507.85     20.08 o 
 -12   6   5       13.91        8.76      7.58 o 
 -11   6   5       11.64        9.68      5.16 o 
 -10   6   5      150.66      149.27      8.16 o 
  -9   6   5       35.17       37.61      5.44 o 
  -8   6   5       86.48       78.57     10.39 o 
  -7   6   5       14.19       21.40      5.01 o 
  -6   6   5       21.38       37.15      2.20 o 
  -5   6   5      120.19      127.90      3.02 o 
  -4   6   5      336.44      318.76      5.99 o 
  -3   6   5       24.35       22.61      1.57 o 
  -2   6   5      184.72      193.10      3.37 o 
  -1   6   5       98.19      111.02      2.78 o 
   0   6   5       84.91      101.71      4.34 o 
   1   6   5      773.11      872.21      7.57 o 
   2   6   5      383.89      349.77      4.98 o 
   3   6   5        0.32       -0.12      1.65 o 
   4   6   5        5.23        4.67      4.43 o 
   5   6   5      427.60      362.55     18.95 o 
   6   6   5      147.39      156.71      6.84 o 
   7   6   5        7.31        0.93      5.72 o 
   8   6   5      150.28      152.09      8.47 o 
   9   6   5       40.53       28.18      7.04 o 
 -11   7   5        0.06       -3.87      5.03 o 
 -10   7   5        0.01       -4.21      4.21 o 
  -9   7   5        4.80        8.74      4.77 o 
  -8   7   5      259.19      262.56      9.22 o 
  -7   7   5        6.21        9.17      4.27 o 
  -6   7   5      632.24      628.27     12.25 o 
  -5   7   5      364.74      371.29      5.23 o 
  -4   7   5      702.77      695.91      7.19 o 
  -3   7   5      206.12      199.04      3.22 o 
  -2   7   5      613.64      659.44      6.32 o 
  -1   7   5      575.20      584.14      5.80 o 
   0   7   5       45.43       57.69      2.48 o 
   1   7   5     1048.32     1078.89      8.97 o 
   2   7   5       16.74       25.75      2.45 o 
   3   7   5       29.82       31.80      3.19 o 
   4   7   5      831.70      769.70     19.27 o 
   5   7   5       97.04       94.60      4.80 o 
   6   7   5      711.37      648.59     10.65 o 
   7   7   5       79.28       85.03     11.21 o 
   8   7   5        5.31        2.80      4.39 o 
   9   7   5        0.12        8.47      6.47 o 
 -11   8   5       29.41       35.06      6.54 o 
 -10   8   5        0.32       -8.42      8.58 o 
  -9   8   5       22.28       34.80      5.78 o 
  -8   8   5        9.72       -0.12      4.23 o 
  -7   8   5       27.43       28.73      4.92 o 
  -6   8   5     2742.26     2733.64     20.56 o 
  -5   8   5     1286.83     1233.69     11.24 o 
  -4   8   5       58.02       65.73      2.83 o 
  -3   8   5      206.32      198.89      3.42 o 
  -2   8   5       56.76       65.61      2.59 o 
  -1   8   5     1322.51     1362.27     11.30 o 
   0   8   5       60.18       61.87      2.71 o 
   1   8   5       26.36       27.37      2.55 o 
   2   8   5        0.46        1.19      5.04 o 
   3   8   5       13.93        7.97      3.89 o 
   4   8   5       15.47       22.88      3.80 o 
   5   8   5      343.82      313.25      7.44 o 
   6   8   5      128.32      130.66      5.63 o 
   7   8   5     1579.61     1508.37     32.04 o 
   8   8   5      143.70      145.56      8.69 o 
   9   8   5       89.41       89.32      7.24 o 
 -10   9   5       38.58       38.08      6.55 o 
  -9   9   5        9.46       22.43      6.36 o 
  -8   9   5      260.04      250.03      9.57 o 
  -7   9   5       64.55       76.69      6.26 o 
  -6   9   5      198.72      204.67      6.11 o 
  -5   9   5      161.14      156.72      5.07 o 
  -4   9   5      428.83      374.79      6.75 o 
  -3   9   5      894.01      828.21      7.00 o 
  -2   9   5     1349.21     1301.70     11.58 o 
  -1   9   5       39.53       41.60      2.72 o 
   0   9   5       12.71       15.54      2.25 o 
   1   9   5      204.03      208.93      6.93 o 
   2   9   5        7.23       13.31      3.74 o 
   3   9   5     2508.99     2381.89     45.87 o 
   4   9   5       57.93       44.38      3.83 o 
   5   9   5       14.69       18.43      3.65 o 
   6   9   5        0.74       -1.39      3.66 o 
   7   9   5      133.08      148.84      6.56 o 
   8   9   5      359.39      347.32     10.81 o 
   9   9   5       36.35       21.81      5.93 o 
 -10  10   5       14.56       23.89      6.36 o 
  -9  10   5        8.58        8.58      5.39 o 
  -8  10   5       10.94       13.95      6.31 o 
  -7  10   5       33.54       48.52      5.80 o 
  -6  10   5       73.69       83.16      6.27 o 
  -5  10   5       26.09       24.04      3.23 o 
  -4  10   5       48.53       51.86      3.62 o 
  -3  10   5       10.68       10.09      2.19 o 
  -2  10   5     2120.79     2041.58     16.17 o 
  -1  10   5       24.47       29.21      2.66 o 
   0  10   5      281.43      255.08      5.25 o 
   1  10   5        1.63       -0.20      3.88 o 
   2  10   5     1629.76     1511.47     19.35 o 
   3  10   5       37.85       27.05      4.36 o 
   4  10   5        0.00       -2.74      2.80 o 
   5  10   5       80.57       83.04      4.98 o 
   6  10   5       54.09       56.22      4.83 o 
   7  10   5        0.62       -1.80      3.59 o 
   8  10   5       77.58       80.50      7.00 o 
   9  10   5      122.67      105.84     12.55 o 
  -9  11   5      166.68      173.08      9.59 o 
  -8  11   5      766.85      717.73     15.79 o 
  -7  11   5      714.36      700.01     19.47 o 
  -6  11   5       40.80       54.10      5.74 o 
  -5  11   5      115.09      103.71      4.74 o 
  -4  11   5       36.08       33.50      2.96 o 
  -3  11   5        5.15        3.53      2.39 o 
  -2  11   5       36.27       32.69      3.79 o 
  -1  11   5      192.03      196.39      4.76 o 
   0  11   5      284.54      262.04     12.75 o 
   1  11   5      156.73      147.09      6.72 o 
   2  11   5      409.90      397.29      9.76 o 
   3  11   5       14.73       11.25      3.84 o 
   4  11   5       49.64       54.62      5.30 o 
   5  11   5        0.65       -3.66      3.66 o 
   6  11   5       77.35       88.15      5.81 o 
   7  11   5      278.40      323.12     10.55 o 
   8  11   5      177.91      181.97      9.35 o 
  -9  12   5       73.85       74.40      7.90 o 
  -8  12   5      100.38      119.67      9.80 o 
  -7  12   5       55.33       56.56      6.61 o 
  -6  12   5       16.59       19.48      5.00 o 
  -5  12   5       11.39       10.60      7.08 o 
  -4  12   5        3.03       -0.95      2.40 o 
  -3  12   5        7.80        8.92      2.66 o 
  -2  12   5      915.76      887.30      9.95 o 
  -1  12   5      729.27      735.78     10.38 o 
   0  12   5       15.98       22.25      3.99 o 
   1  12   5      420.68      395.51     10.01 o 
   2  12   5      272.30      270.40      8.70 o 
   3  12   5      394.24      379.89     13.64 o 
   4  12   5       32.49       35.73      4.19 o 
   5  12   5       62.69       63.62      7.52 o 
   6  12   5      145.83      157.92      7.63 o 
   7  12   5       13.43       11.11      4.48 o 
  -8  13   5       68.73       87.89      7.95 o 
  -7  13   5        0.07       -4.36      5.02 o 
  -6  13   5        4.16        2.09      6.74 o 
  -5  13   5       44.35       73.83      9.21 o 
  -4  13   5      112.86      100.10      5.77 o 
  -3  13   5       34.54       36.97      3.31 o 
  -2  13   5        0.07       -2.41      3.04 o 
  -1  13   5        0.00       -0.76      3.95 o 
   0  13   5      128.42      130.88      7.03 o 
   1  13   5      183.17      173.09      7.62 o 
   2  13   5       28.07       35.90      4.75 o 
   3  13   5       76.51       68.11      6.01 o 
   4  13   5       93.77       91.40      5.49 o 
   5  13   5        0.91       -3.50      3.50 o 
   6  13   5        0.10        1.66      4.07 o 
  -8  14   5        0.02       -3.40      7.62 o 
  -7  14   5       11.08       13.30      5.78 o 
  -6  14   5       10.56       11.79      5.37 o 
  -5  14   5      121.27      119.27      7.97 o 
  -4  14   5      254.59      232.31      8.72 o 
  -3  14   5       81.38       80.88      5.94 o 
  -2  14   5       30.18       31.09      3.90 o 
  -1  14   5       27.22       31.09      5.88 o 
   0  14   5        6.60       11.67      5.15 o 
   1  14   5      128.94      138.44      8.35 o 
   2  14   5      281.70      273.03     17.36 o 
   3  14   5       17.86       14.29      4.91 o 
   4  14   5       18.28       11.38      4.10 o 
   5  14   5      410.77      420.21     11.77 o 
  -7  15   5       11.57       -0.57      7.44 o 
  -6  15   5      125.83      119.09      8.23 o 
  -5  15   5      234.69      257.12     14.09 o 
  -4  15   5      168.11      171.02     11.94 o 
  -3  15   5        1.92       10.77      4.74 o 
  -2  15   5       37.87       39.52      7.72 o 
  -1  15   5      182.86      196.16      8.33 o 
   0  15   5      204.94      207.66      8.74 o 
   1  15   5      107.39      109.58      8.21 o 
   2  15   5        2.05        3.89      4.90 o 
   3  15   5        6.96        2.16      5.07 o 
   4  15   5      293.79      279.28      8.70 o 
  -6  16   5        1.85       -0.18      7.90 o 
  -5  16   5       10.47       13.69      7.97 o 
  -4  16   5      291.81      298.06     14.73 o 
  -2  16   5       65.53       75.41      8.87 o 
  -1  16   5       40.35       39.27      5.83 o 
   0  16   5        0.23        2.87      7.47 o 
   1  16   5        7.62        2.72      4.84 o 
   2  16   5       21.55       31.90      5.88 o 
   3  16   5       16.28        4.44      5.22 o 
  -1  17   5      399.85      391.66     11.86 o 
   0  17   5       30.54       26.21      5.69 o 
   1  17   5       44.78       39.12      9.58 o 
  -1  18   5        1.63       10.83      7.37 o 
 -10   0   6       21.95       23.92      6.44 o 
  -8   0   6        0.68       -4.29      4.29 o 
  -6   0   6      151.76      143.57      4.48 o 
  -4   0   6      148.13      164.23      7.47 o 
  -2   0   6      141.33       90.67      5.01 o 
   0   0   6       21.33       40.73      2.95 o 
   2   0   6       19.30       22.82      2.14 o 
   4   0   6      823.42      743.51     14.07 o 
   6   0   6     1350.07     1211.66     24.42 o 
   8   0   6       15.00       13.94      6.04 o 
  10   0   6       18.48        9.40      6.97 o 
 -12   1   6      121.82      124.76      7.60 o 
 -11   1   6       15.37       13.32      6.52 o 
 -10   1   6       77.23       83.52      4.84 o 
  -9   1   6        1.49        1.07      3.40 o 
  -8   1   6       94.40       98.15      5.66 o 
  -7   1   6       42.67       53.59      4.53 o 
  -6   1   6      297.87      316.12      7.09 o 
  -5   1   6      941.32      875.80      8.58 o 
  -4   1   6      207.47      227.11      5.91 o 
  -3   1   6      122.26      111.49      4.42 o 
  -2   1   6     1745.16     1859.46     14.57 o 
  -1   1   6      233.88      184.14      2.41 o 
   0   1   6       88.01       91.88      2.10 o 
   1   1   6       40.92       58.12      2.22 o 
   2   1   6       28.62       21.01      1.87 o 
   3   1   6     1292.65     1346.42      9.59 o 
   4   1   6      730.89      653.55      8.29 o 
   5   1   6       47.78       41.80      3.39 o 
   6   1   6      188.83      159.96      6.85 o 
   7   1   6        6.22        0.27      5.85 o 
   8   1   6       25.50       31.96      4.40 o 
   9   1   6       46.28       38.30      5.46 o 
  10   1   6        6.30        5.39      4.69 o 
 -12   2   6       88.10       90.08     10.15 o 
 -11   2   6      224.42      215.33      8.73 o 
 -10   2   6      410.35      404.15      8.49 o 
  -9   2   6       10.84       10.09      5.76 o 
  -8   2   6      269.97      268.44      7.93 o 
  -7   2   6       36.91       43.21      4.33 o 
  -6   2   6      653.70      664.96      7.67 o 
  -5   2   6      401.61      417.74      5.22 o 
  -4   2   6      809.94      870.84     11.87 o 
  -3   2   6      438.83      443.60      7.72 o 
  -2   2   6       92.96       98.90      2.79 o 
  -1   2   6      151.93      149.78      3.09 o 
   0   2   6      775.35      816.17      6.51 o 
   1   2   6     1345.96     1598.09     14.09 o 
   2   2   6       85.26      119.72      3.22 o 
   3   2   6      111.22       99.01      3.82 o 
   4   2   6       23.70       23.07      3.52 o 
   5   2   6       69.55       50.98      3.62 o 
   6   2   6      434.76      399.23      7.64 o 
   7   2   6       33.72       45.13      4.82 o 
   8   2   6      203.88      185.97      7.85 o 
   9   2   6       11.11       11.04      8.51 o 
  10   2   6       52.57       52.35      6.29 o 
 -12   3   6        0.29       -3.58      4.31 o 
 -11   3   6       64.94       56.55      5.95 o 
 -10   3   6        0.33        1.46      5.10 o 
  -9   3   6      136.10      124.46      5.32 o 
  -8   3   6      150.46      142.15      6.32 o 
  -7   3   6       32.39       41.38      4.29 o 
  -6   3   6       32.66       49.28      4.42 o 
  -5   3   6       54.12       70.17      2.51 o 
  -4   3   6      198.80      213.07      6.36 o 
  -3   3   6       15.17       29.41      3.02 o 
  -2   3   6      297.70      349.57      4.88 o 
  -1   3   6     2518.65     2830.16     18.68 o 
   0   3   6      236.60      219.71      3.27 o 
   1   3   6      406.82      467.24      4.95 o 
   2   3   6      137.64      179.86      3.44 o 
   3   3   6       66.03       60.42      4.45 o 
   4   3   6       28.09       27.01      3.72 o 
   5   3   6       24.15       27.93      3.80 o 
   6   3   6       56.90       62.62      4.79 o 
   7   3   6       45.51       42.99      8.17 o 
   8   3   6        0.36       -4.11      4.11 o 
   9   3   6        4.95        8.56      7.31 o 
  10   3   6       40.91       40.12      5.95 o 
 -12   4   6      111.48      121.67     10.89 o 
 -11   4   6       96.52       94.24      7.26 o 
 -10   4   6      128.35      113.60      7.17 o 
  -9   4   6      275.48      241.69      9.12 o 
  -8   4   6       27.78       34.87      3.60 o 
  -7   4   6       10.90       10.50      3.38 o 
  -6   4   6       67.31       79.69      6.44 o 
  -5   4   6       86.07       81.48      2.85 o 
  -4   4   6       92.33       86.19      2.19 o 
  -3   4   6       11.58       17.09      2.21 o 
  -2   4   6     1264.23     1406.54     12.34 o 
  -1   4   6       44.35       59.65      2.52 o 
   0   4   6      168.37      186.87      3.58 o 
   1   4   6       10.02        7.77      1.52 o 
   2   4   6        0.01        1.80      2.42 o 
   3   4   6       67.70       70.21      3.05 o 
   4   4   6      343.78      332.31      8.04 o 
   5   4   6      802.67      746.51     18.24 o 
   6   4   6      179.43      155.66      6.80 o 
   7   4   6       13.75        3.37      4.43 o 
   8   4   6        5.22        8.09      4.17 o 
   9   4   6       62.84       74.06      6.46 o 
 -12   5   6        3.33        2.41      4.94 o 
 -11   5   6        1.27       -1.07      4.68 o 
 -10   5   6       67.08       85.85      6.79 o 
  -9   5   6       38.47       37.33      5.31 o 
  -8   5   6        0.74       -2.60      5.85 o 
  -7   5   6       17.44       14.24      2.94 o 
  -6   5   6       16.74       24.80      3.55 o 
  -5   5   6        3.50        3.96      1.50 o 
  -4   5   6      476.52      487.58      8.06 o 
  -3   5   6       28.39       29.72      4.43 o 
  -2   5   6        0.54       -1.48      1.48 o 
  -1   5   6        8.09        9.81      1.72 o 
   0   5   6     1947.00     2036.70     14.82 o 
   1   5   6       63.96       63.53      2.41 o 
   2   5   6      124.29      132.06      3.59 o 
   3   5   6       48.17       66.25      2.89 o 
   4   5   6      655.54      644.86      9.54 o 
   5   5   6      302.60      316.49      8.23 o 
   6   5   6      373.99      332.12     13.39 o 
   7   5   6      589.41      578.58     11.94 o 
   8   5   6        0.93       -2.43      5.11 o 
   9   5   6       81.87      100.38      9.76 o 
 -11   6   6       24.38       22.05      5.97 o 
 -10   6   6       13.84        6.19      6.26 o 
  -9   6   6        0.95        4.36      4.39 o 
  -8   6   6      158.29      163.94      7.72 o 
  -7   6   6        0.67       -1.75      3.77 o 
  -6   6   6       60.27       56.72      5.95 o 
  -5   6   6      434.78      376.05      5.21 o 
  -4   6   6      198.82      185.98      8.60 o 
  -3   6   6       31.31       26.52      2.76 o 
  -2   6   6      108.91      115.21      3.28 o 
  -1   6   6     1771.63     1726.56     13.20 o 
   0   6   6      189.56      159.04      5.25 o 
   1   6   6       66.49       74.86      2.79 o 
   2   6   6       18.46       21.55      2.19 o 
   3   6   6       62.84       73.69      3.23 o 
   4   6   6      480.38      482.71      8.47 o 
   5   6   6      694.79      641.60     10.18 o 
   6   6   6       66.08       75.85      5.57 o 
   7   6   6       80.26       79.31      5.95 o 
   8   6   6        1.67       -1.77      6.83 o 
   9   6   6       85.47      102.41      9.73 o 
 -11   7   6       26.54       17.13      5.90 o 
 -10   7   6       22.05       28.76      7.60 o 
  -9   7   6        6.27        1.99      4.88 o 
  -8   7   6       14.88       11.22      4.60 o 
  -7   7   6      147.39      128.59      7.18 o 
  -6   7   6     1468.77     1419.55     26.98 o 
  -5   7   6      341.73      364.61      5.58 o 
  -4   7   6     2783.14     2681.15     22.75 o 
  -3   7   6      243.26      254.25      4.24 o 
  -2   7   6      817.24      832.65      7.44 o 
  -1   7   6       70.76       70.42      2.64 o 
   0   7   6      271.89      275.60      6.24 o 
   1   7   6      263.22      235.90      4.08 o 
   2   7   6        4.67        7.52      2.04 o 
   3   7   6       49.59       40.27      4.84 o 
   4   7   6      148.77      133.84      5.39 o 
   5   7   6       37.38       49.00      4.11 o 
   6   7   6        0.33       -0.98      3.82 o 
   7   7   6      206.21      203.04      8.22 o 
   8   7   6      127.98      152.40      7.99 o 
   9   7   6        0.37       -5.90      5.90 o 
 -11   8   6       73.05       70.54      7.73 o 
 -10   8   6       37.43       46.99     10.30 o 
  -9   8   6        3.97        2.10      4.69 o 
  -8   8   6       58.04       66.79      8.21 o 
  -7   8   6       41.89       42.58      5.32 o 
  -6   8   6      991.25      917.06     15.55 o 
  -5   8   6        2.04        0.05      3.79 o 
  -4   8   6      324.42      321.09      5.11 o 
  -3   8   6     1051.92     1056.20      9.04 o 
  -2   8   6     1014.91      997.32      8.56 o 
  -1   8   6       26.34       31.62      2.28 o 
   0   8   6      193.07      187.05      5.79 o 
   1   8   6       21.46       30.54      2.83 o 
   2   8   6       70.24       65.09      3.86 o 
   3   8   6      835.41      741.29     10.58 o 
   4   8   6       27.49       21.35      3.51 o 
   5   8   6      226.31      211.38      7.59 o 
   6   8   6      837.49      854.41     13.39 o 
   7   8   6        5.62        4.52      4.50 o 
   8   8   6       41.24       50.09      6.26 o 
 -10   9   6        0.00        0.86      5.29 o 
  -9   9   6       20.12       13.73      5.28 o 
  -8   9   6      200.59      225.63      9.22 o 
  -7   9   6      231.58      231.46     15.71 o 
  -6   9   6      278.41      260.96      8.95 o 
  -5   9   6       91.94       89.92      5.89 o 
  -4   9   6      377.91      342.40      7.08 o 
  -3   9   6     1601.82     1561.75     11.95 o 
  -2   9   6       12.82       12.00      2.18 o 
  -1   9   6        9.76        7.76      2.27 o 
   0   9   6      111.59      121.85      4.55 o 
   1   9   6      624.15      608.87     10.90 o 
   2   9   6       19.22       19.49      4.01 o 
   3   9   6      693.51      646.49     10.16 o 
   4   9   6        5.63        6.13      3.05 o 
   5   9   6       35.76       20.30      4.91 o 
   6   9   6      305.87      316.09      8.34 o 
   7   9   6      280.16      278.48      9.83 o 
   8   9   6       47.82       41.45      6.13 o 
   9   9   6       29.49       20.42      9.73 o 
 -10  10   6        4.83        6.51      5.76 o 
  -9  10   6       77.05       81.91      7.50 o 
  -8  10   6      776.65      749.52     15.90 o 
  -7  10   6       21.51       19.80      7.63 o 
  -6  10   6        0.24       -0.44      7.35 o 
  -5  10   6       64.73       76.89      5.84 o 
  -4  10   6      226.48      200.14      5.40 o 
  -3  10   6        0.14        1.11      3.80 o 
  -2  10   6     2096.75     1984.52     15.99 o 
  -1  10   6       25.11       27.10      3.50 o 
   0  10   6        1.51        7.62      3.49 o 
   1  10   6       11.37        7.91      6.40 o 
   2  10   6     1125.66     1085.70     22.83 o 
   3  10   6      436.97      399.90      8.33 o 
   4  10   6        4.73        1.96      3.65 o 
   5  10   6      132.11      126.19      5.83 o 
   6  10   6       73.31       84.75      5.35 o 
   7  10   6        0.97        5.45      3.93 o 
   8  10   6       16.47       15.78      5.76 o 
  -9  11   6        1.08       -3.28      5.05 o 
  -8  11   6     1813.60     1818.56     26.72 o 
  -7  11   6      153.86      143.81      8.10 o 
  -6  11   6      147.78      142.04      7.52 o 
  -5  11   6       42.98       43.00      5.22 o 
  -4  11   6       49.63       44.40      3.94 o 
  -3  11   6       53.50       54.32      3.43 o 
  -2  11   6        2.47       -1.68      2.28 o 
  -1  11   6      104.10       99.14      4.60 o 
   0  11   6     1004.45      994.32     21.67 o 
   1  11   6        5.86        5.77      3.86 o 
   2  11   6      296.25      294.24      8.61 o 
   3  11   6      188.77      182.97      6.39 o 
   4  11   6        6.52        2.94      2.93 o 
   5  11   6      463.34      438.06      9.60 o 
   6  11   6        0.52       -1.35      3.93 o 
   7  11   6       35.91       27.40      6.53 o 
  -9  12   6       31.40       31.97      9.83 o 
  -8  12   6        6.96       -0.87      6.08 o 
  -7  12   6      135.57      160.73      8.58 o 
  -6  12   6      126.30      137.50      7.71 o 
  -5  12   6        9.14        7.69      4.34 o 
  -4  12   6       59.05       71.37      4.48 o 
  -3  12   6        4.33        0.00      2.58 o 
  -2  12   6       28.14       26.87      5.20 o 
  -1  12   6        2.09       -2.31      3.62 o 
   0  12   6       38.03       41.52      9.78 o 
   1  12   6     2097.43     1999.32     24.65 o 
   2  12   6      101.16      108.01      6.48 o 
   3  12   6      479.54      452.45     12.16 o 
   4  12   6      135.59      125.11      7.20 o 
   5  12   6       31.39       25.13      4.31 o 
   6  12   6       15.27        6.82      4.25 o 
   7  12   6        0.88        5.61      9.08 o 
  -8  13   6        8.91        3.95      5.61 o 
  -7  13   6       16.05       19.41      5.67 o 
  -6  13   6      270.32      298.77     10.29 o 
  -5  13   6      238.85      261.63      9.28 o 
  -4  13   6       46.18       45.42      9.06 o 
  -3  13   6        4.82        3.77      3.84 o 
  -2  13   6       19.91       30.33      3.76 o 
  -1  13   6        9.64        9.49      5.24 o 
   0  13   6      924.28      872.21     15.23 o 
   1  13   6       28.37       26.25      8.13 o 
   2  13   6       14.05       12.69      4.45 o 
   3  13   6        0.71       -0.17      2.89 o 
   4  13   6       38.47       44.73      4.72 o 
   5  13   6       50.55       53.57      5.26 o 
   6  13   6       40.18       45.08      6.49 o 
  -7  14   6       52.86       65.22     15.20 o 
  -6  14   6       31.57       30.79     11.62 o 
  -5  14   6       20.14       17.81      5.22 o 
  -4  14   6      239.33      250.61      8.85 o 
  -3  14   6       19.46       15.37      4.45 o 
  -2  14   6        6.33        7.66      4.11 o 
  -1  14   6      568.58      559.88     12.49 o 
   0  14   6      327.87      337.78     10.06 o 
   1  14   6      107.96      107.79      6.87 o 
   2  14   6        0.31       -0.69      4.41 o 
   3  14   6      107.16       95.33     18.40 o 
   4  14   6       36.39       40.26      8.05 o 
   5  14   6       31.23       28.45      6.95 o 
  -7  15   6       20.27        2.04      7.54 o 
  -6  15   6       99.33      122.27      8.21 o 
  -5  15   6      118.77      151.53     12.37 o 
  -4  15   6       56.98       57.39      8.90 o 
  -3  15   6        0.11        0.14      5.79 o 
  -2  15   6       63.67       65.69      6.09 o 
  -1  15   6       26.90       28.52      5.22 o 
   0  15   6       92.66      110.25      7.07 o 
   1  15   6        0.01        4.20      4.81 o 
   2  15   6        9.77        9.67      5.04 o 
   3  15   6      193.86      217.49     10.32 o 
   4  15   6        7.57       13.63      5.68 o 
  -5  16   6        2.00       -1.82      7.40 o 
  -4  16   6       34.59       31.57      8.26 o 
  -3  16   6        3.20       15.12      6.97 o 
  -2  16   6        7.54       -1.09      5.01 o 
  -1  16   6        0.63       -5.47      5.47 o 
   0  16   6        0.38        4.24      4.81 o 
   1  16   6        2.45        2.64      4.80 o 
   2  16   6        0.13       -4.75      4.75 o 
  -2  17   6       37.23       59.03      9.23 o 
  -1  17   6      314.68      352.86     11.43 o 
   0  17   6        6.12       10.05      7.76 o 
 -11   0   7       69.91       92.50      9.48 o 
  -9   0   7      155.27      160.08      9.80 o 
  -7   0   7       32.36       24.67      5.51 o 
  -5   0   7      161.66      186.97      8.76 o 
  -3   0   7     3410.15     3586.04     48.59 o 
  -1   0   7     2676.56     2964.57     26.42 o 
   1   0   7       47.41       61.35      3.52 o 
   3   0   7       28.83       45.60      4.13 o 
   5   0   7       16.05       30.11      5.69 o 
   7   0   7      609.01      497.76     15.95 o 
   9   0   7        6.62       10.19      6.51 o 
 -12   1   7      123.72      132.22      7.77 o 
 -11   1   7       71.12       66.52      4.91 o 
 -10   1   7        6.47       -1.74      3.61 o 
  -9   1   7       13.71        6.63      5.42 o 
  -8   1   7      354.62      359.01     18.24 o 
  -7   1   7      579.17      597.47     11.17 o 
  -6   1   7       34.00       28.56      5.69 o 
  -5   1   7       10.45        9.28      3.31 o 
  -4   1   7      487.79      495.00      8.85 o 
  -3   1   7      630.89      680.34     10.26 o 
  -2   1   7     1473.79     1525.00     10.89 o 
  -1   1   7      370.21      412.22      3.85 o 
   0   1   7       37.80       17.51      1.55 o 
   1   1   7        6.26        4.59      1.44 o 
   2   1   7       44.70       66.18      2.44 o 
   3   1   7      755.31      690.58      6.01 o 
   4   1   7      147.51      123.33      4.55 o 
   5   1   7        3.83        2.98      2.67 o 
   6   1   7      306.36      244.40     13.82 o 
   7   1   7       12.37       15.36      4.05 o 
   8   1   7       51.85       48.98     15.16 o 
   9   1   7        5.94       11.30      4.77 o 
 -12   2   7       61.71       79.80      6.83 o 
 -11   2   7      120.52      137.34      7.76 o 
 -10   2   7        2.14        1.93      3.85 o 
  -9   2   7        1.81       -3.32      3.32 o 
  -8   2   7       41.94       44.27      4.59 o 
  -7   2   7      122.97      110.39      5.82 o 
  -6   2   7      123.38      128.24      5.68 o 
  -5   2   7       89.67       95.98      6.69 o 
  -4   2   7      578.45      619.12     13.02 o 
  -3   2   7      591.59      547.80      9.07 o 
  -2   2   7      338.38      346.01      5.66 o 
  -1   2   7      335.46      332.25      3.53 o 
   0   2   7      874.64      977.79      6.84 o 
   1   2   7      943.92      891.80      6.72 o 
   2   2   7       89.63      111.46      3.02 o 
   3   2   7      514.11      479.08      6.24 o 
   4   2   7       28.60       25.23      3.47 o 
   5   2   7      631.93      606.99      9.01 o 
   6   2   7      274.30      244.37      7.83 o 
   7   2   7        9.80       13.93      3.72 o 
   8   2   7       70.78       56.92      5.68 o 
   9   2   7       19.79       16.33      4.87 o 
 -12   3   7       76.72       69.62      6.75 o 
 -11   3   7      141.93      135.53      8.04 o 
 -10   3   7      102.01      107.92      6.93 o 
  -9   3   7       58.65       65.25      5.39 o 
  -8   3   7       89.71       89.59      5.67 o 
  -7   3   7      318.88      326.18      8.35 o 
  -6   3   7       49.16       41.70      4.09 o 
  -5   3   7      180.11      193.39      8.58 o 
  -4   3   7       12.49       16.18      3.11 o 
  -3   3   7      338.17      390.69      5.56 o 
  -2   3   7      324.88      287.62      6.03 o 
  -1   3   7        0.18       -1.04      1.29 o 
   0   3   7      546.13      612.87      5.80 o 
   1   3   7       13.57        4.32      1.61 o 
   2   3   7     1362.81     1230.34      9.69 o 
   3   3   7      205.46      178.14      4.82 o 
   4   3   7      193.37      149.36      9.05 o 
   5   3   7       70.77       64.79      3.96 o 
   6   3   7      170.59      166.90      5.65 o 
   7   3   7       47.30       46.86      5.07 o 
   8   3   7        1.05        5.79      4.05 o 
   9   3   7       11.22       10.98      4.58 o 
 -12   4   7       11.86       14.52      6.88 o 
 -11   4   7       45.46       57.88     14.18 o 
 -10   4   7      173.15      156.84      8.03 o 
  -9   4   7      196.12      177.32      7.95 o 
  -8   4   7      139.23      132.98      6.31 o 
  -7   4   7      452.15      434.00      9.45 o 
  -6   4   7     1268.28     1251.44     16.63 o 
  -5   4   7      186.01      167.80      6.08 o 
  -4   4   7       75.88       93.34      4.86 o 
  -3   4   7      307.83      344.67      5.43 o 
  -2   4   7      336.27      305.40      5.00 o 
  -1   4   7       59.64       87.17      3.76 o 
   0   4   7       16.38       19.45      1.75 o 
   1   4   7       21.07       26.93      2.07 o 
   2   4   7        0.00       -0.33      1.69 o 
   3   4   7      288.90      287.99      5.21 o 
   4   4   7        0.33        4.37      3.36 o 
   5   4   7      124.01      108.29      8.26 o 
   6   4   7        5.78        5.31      3.84 o 
   7   4   7       29.68       29.29      7.01 o 
   8   4   7        6.34        5.04      4.16 o 
   9   4   7       29.37       25.95      5.36 o 
 -12   5   7       18.82       34.15      8.26 o 
 -11   5   7       18.62       17.95      5.32 o 
 -10   5   7       97.16      122.26     15.70 o 
  -9   5   7       61.07       73.22      6.23 o 
  -8   5   7        6.86        3.68      4.02 o 
  -7   5   7      143.21      144.85      7.15 o 
  -6   5   7      148.54      157.95      6.12 o 
  -5   5   7      512.17      521.07      9.67 o 
  -4   5   7        1.12        6.88      2.91 o 
  -3   5   7      231.34      215.95      4.62 o 
  -2   5   7        0.42       -0.52      1.82 o 
  -1   5   7       45.69       49.77      2.51 o 
   0   5   7        0.33       -0.44      1.76 o 
   1   5   7       98.74       97.29      3.51 o 
   2   5   7        2.21       -0.65      1.86 o 
   3   5   7      814.13      821.37      8.83 o 
   4   5   7     1328.06     1314.67     16.40 o 
   5   5   7      294.69      269.77      8.11 o 
   6   5   7       46.07       42.61      4.85 o 
   7   5   7       63.83       72.24      8.15 o 
   8   5   7       58.33       61.71      6.15 o 
   9   5   7        0.81       -0.01      4.40 o 
 -11   6   7        3.15       -5.85      5.85 o 
 -10   6   7       22.18       17.92     10.73 o 
  -9   6   7        0.30       -1.30      4.20 o 
  -8   6   7      332.61      291.49      9.54 o 
  -7   6   7      339.21      305.32      9.20 o 
  -6   6   7      542.54      525.67      8.52 o 
  -5   6   7     1426.89     1332.92     17.06 o 
  -4   6   7        9.86       10.41      4.74 o 
  -3   6   7      293.25      317.03      7.91 o 
  -2   6   7       67.99       47.52      3.54 o 
  -1   6   7      135.03      169.92      3.97 o 
   0   6   7      817.26      889.85      8.75 o 
   1   6   7       62.31       62.67      3.72 o 
   2   6   7        1.84        6.89      2.17 o 
   3   6   7        0.06       -1.40      2.02 o 
   4   6   7       98.47       99.54      4.86 o 
   5   6   7      796.67      728.22     12.99 o 
   6   6   7       63.99       66.12      5.56 o 
   7   6   7        9.15        4.71      4.52 o 
   8   6   7      104.85      108.59      9.58 o 
   9   6   7       20.17       32.43      8.30 o 
 -11   7   7       47.02       44.50      6.81 o 
 -10   7   7        2.10        1.92      4.87 o 
  -9   7   7       41.37       36.07      5.74 o 
  -8   7   7        2.85        2.37      4.26 o 
  -7   7   7        6.15        6.96      7.17 o 
  -6   7   7       23.00       20.43      3.15 o 
  -5   7   7       36.60       43.61      3.52 o 
  -4   7   7     2591.74     2434.71     21.54 o 
  -3   7   7       51.75       50.83      4.46 o 
  -2   7   7        1.29       -1.51      1.81 o 
  -1   7   7       17.07       16.40      2.26 o 
   0   7   7       45.64       56.99      2.53 o 
   1   7   7      181.15      148.14      4.74 o 
   2   7   7       13.32       14.67      2.25 o 
   3   7   7      577.56      545.67      9.03 o 
   4   7   7        2.21        1.34      2.94 o 
   5   7   7        1.76        0.65      3.21 o 
   6   7   7       92.67       97.70      6.18 o 
   7   7   7       48.35       53.69      5.53 o 
   8   7   7      204.88      258.23     12.98 o 
 -10   8   7        7.31        5.13      5.21 o 
  -9   8   7       31.56       39.07      5.93 o 
  -8   8   7       35.66       33.79      5.45 o 
  -7   8   7       30.46       18.09      4.77 o 
  -6   8   7       38.06       35.86      5.02 o 
  -5   8   7       46.55       42.87      3.51 o 
  -4   8   7      664.73      641.19      9.14 o 
  -3   8   7      349.06      344.33      5.15 o 
  -2   8   7        1.62        0.86      2.70 o 
  -1   8   7      236.05      245.41      4.84 o 
   0   8   7       68.24       75.92      3.11 o 
   1   8   7       70.33       61.41      5.28 o 
   2   8   7       65.21       79.23      4.26 o 
   3   8   7        2.47       -2.15      2.89 o 
   4   8   7      169.34      159.98      7.04 o 
   5   8   7      158.67      158.94     10.86 o 
   6   8   7      463.31      451.63     11.28 o 
   7   8   7       12.87       21.09      5.14 o 
   8   8   7       33.45       31.84      5.83 o 
 -10   9   7       84.77       87.68      7.85 o 
  -9   9   7       54.50       36.98      6.25 o 
  -8   9   7       84.35       94.96      9.48 o 
  -7   9   7       55.13       56.34      5.89 o 
  -6   9   7        2.16       -0.19      4.07 o 
  -5   9   7       34.40       46.57      8.42 o 
  -4   9   7      190.49      189.23      5.51 o 
  -3   9   7      404.70      404.38      5.65 o 
  -2   9   7      191.81      183.22      4.11 o 
  -1   9   7       86.40       89.62      3.53 o 
   0   9   7      995.75      928.30     12.55 o 
   1   9   7      180.61      156.37      6.45 o 
   2   9   7      126.44      142.79      5.46 o 
   3   9   7       33.82       30.62      3.75 o 
   4   9   7        1.02        5.86      3.32 o 
   5   9   7       75.06       68.05      4.94 o 
   6   9   7       91.69      113.69      7.06 o 
   7   9   7      293.97      299.69     10.38 o 
   8   9   7       41.76       45.45     10.26 o 
  -9  10   7       73.85       88.06      7.66 o 
  -8  10   7      775.21      686.07     15.33 o 
  -7  10   7       33.81       17.43      4.99 o 
  -6  10   7       12.89       10.82      4.52 o 
  -5  10   7        1.36        0.49      4.04 o 
  -4  10   7      190.95      179.60      7.28 o 
  -3  10   7        4.26        4.97      2.15 o 
  -2  10   7       20.04       14.95      2.65 o 
  -1  10   7      234.54      245.29      6.98 o 
   0  10   7      299.81      293.04      8.02 o 
   1  10   7       64.86       57.42      9.08 o 
   2  10   7        0.49        0.79      2.98 o 
   3  10   7      192.93      160.01      5.93 o 
   4  10   7       29.59       27.82      4.01 o 
   5  10   7        2.31       -0.63      3.55 o 
   6  10   7      187.06      195.60     10.28 o 
   7  10   7      143.82      151.76      9.85 o 
   8  10   7       77.19       90.71     12.09 o 
  -9  11   7      195.90      232.30     10.48 o 
  -8  11   7      126.02      129.59      8.44 o 
  -7  11   7      389.62      404.65     11.68 o 
  -6  11   7        4.32        1.94      4.24 o 
  -5  11   7       10.18       11.91      6.04 o 
  -4  11   7      112.49      110.27      6.51 o 
  -3  11   7      341.55      361.48      7.52 o 
  -2  11   7      245.75      230.42      5.30 o 
  -1  11   7       14.65        8.30      3.73 o 
   0  11   7       13.84        6.25      6.20 o 
   1  11   7      730.66      701.33     16.82 o 
   2  11   7       84.70       82.78      5.79 o 
   3  11   7      167.16      167.81      7.25 o 
   4  11   7       13.54        7.94      3.66 o 
   5  11   7        9.48       13.41      4.02 o 
   6  11   7        1.98       -1.29      3.75 o 
   7  11   7        1.63       13.44      9.51 o 
  -8  12   7       24.16       22.49      6.15 o 
  -7  12   7       57.62       88.24     11.78 o 
  -6  12   7        0.92       -4.23      4.23 o 
  -5  12   7       23.18       16.68      8.56 o 
  -4  12   7       69.86       64.55      9.42 o 
  -3  12   7       54.73       61.61      3.75 o 
  -2  12   7       73.18       80.49      4.91 o 
  -1  12   7        5.09        1.74      3.80 o 
   0  12   7      278.73      287.45     18.52 o 
   1  12   7      180.86      173.46      8.87 o 
   2  12   7      417.75      373.48     10.12 o 
   3  12   7      477.51      445.06      9.53 o 
   4  12   7       12.37       16.37      5.26 o 
   5  12   7        0.34        0.56      4.03 o 
   6  12   7      108.43      107.36      6.56 o 
  -8  13   7       12.32       18.17      6.00 o 
  -7  13   7        0.30       -1.63      4.85 o 
  -6  13   7      136.05      158.80      8.28 o 
  -5  13   7        4.18       -5.61      6.11 o 
  -4  13   7       38.68       28.44      4.98 o 
  -3  13   7       30.63       39.90      4.14 o 
  -2  13   7       11.94       15.24      4.31 o 
  -1  13   7        0.91       -0.82      3.80 o 
   0  13   7      123.13      128.24      7.85 o 
   1  13   7      206.18      203.77      8.25 o 
   2  13   7        7.59        4.78      4.41 o 
   3  13   7        0.19        1.22      4.69 o 
   4  13   7      177.18      190.01      7.40 o 
   5  13   7        0.91       -1.87      2.91 o 
  -7  14   7        1.48       -4.68      4.68 o 
  -6  14   7        0.41       -5.36      6.35 o 
  -5  14   7      239.28      253.71     14.96 o 
  -4  14   7        2.22        1.82      6.58 o 
  -3  14   7       55.86       58.75      8.22 o 
  -2  14   7       61.39       67.96      6.02 o 
  -1  14   7      173.20      178.63     12.98 o 
   0  14   7      281.90      288.45      9.65 o 
   1  14   7       77.92       75.80      6.42 o 
   2  14   7        3.19        1.79      4.61 o 
   3  14   7        6.78        0.67      3.80 o 
   4  14   7      186.75      199.43      9.16 o 
  -7  15   7        4.91        4.61      7.58 o 
  -6  15   7       96.18      107.16      8.06 o 
  -5  15   7       44.68       45.05      8.97 o 
  -4  15   7        6.55        1.32      6.90 o 
  -3  15   7       19.18        4.25      6.40 o 
  -2  15   7      100.12      111.91      7.22 o 
  -1  15   7      556.57      578.58     13.35 o 
   0  15   7        2.94        3.81      4.68 o 
   1  15   7       55.01       63.07      6.32 o 
   2  15   7        1.09        3.83      4.89 o 
   3  15   7        0.24       -2.37      3.94 o 
  -5  16   7       31.50       30.18      9.01 o 
  -3  16   7       39.23       60.32      8.90 o 
  -2  16   7       14.96       19.34      5.39 o 
  -1  16   7       17.76       23.81      5.38 o 
   0  16   7        0.25        1.27      4.70 o 
   1  16   7        1.81        4.25      7.29 o 
  -2  17   7      177.32      194.19     13.87 o 
  -1  17   7       10.89       21.85      8.01 o 
 -12   0   8        6.56        2.97      5.69 o 
 -10   0   8      167.93      171.95     10.73 o 
  -8   0   8      348.58      354.95     13.12 o 
  -6   0   8       25.83       30.07      5.83 o 
  -4   0   8      364.50      384.06     11.55 o 
  -2   0   8     1998.08     2203.77     20.29 o 
   0   0   8      569.43      557.98     11.55 o 
   2   0   8       66.38       49.47      3.74 o 
   4   0   8      370.90      374.44     12.05 o 
   6   0   8      291.18      239.21     11.44 o 
   8   0   8       16.51       16.91      6.51 o 
 -12   1   8       52.40       56.18      6.15 o 
 -11   1   8       30.55       33.88      5.22 o 
 -10   1   8       13.50       10.00      4.13 o 
  -9   1   8        2.24        4.36      3.68 o 
  -8   1   8       94.40       92.66      7.26 o 
  -7   1   8      134.23      132.85      6.23 o 
  -6   1   8        2.46       -1.59      3.15 o 
  -5   1   8      193.88      186.54      6.44 o 
  -4   1   8       17.41       26.17      3.53 o 
  -3   1   8      641.57      677.03      7.54 o 
  -2   1   8      995.77     1034.92      6.94 o 
  -1   1   8        2.21        3.84      1.40 o 
   0   1   8       33.66       21.39      1.79 o 
   1   1   8      299.83      291.67      4.13 o 
   2   1   8      478.85      446.97      5.37 o 
   3   1   8       78.17       70.05      2.80 o 
   4   1   8       75.63       55.89      3.48 o 
   5   1   8      119.22      113.42      5.89 o 
   6   1   8       87.79       62.74      5.17 o 
   7   1   8       45.40       52.63      5.08 o 
   8   1   8      180.66      170.77      8.07 o 
   9   1   8       26.11       30.02      6.56 o 
 -12   2   8       28.41       23.91      6.83 o 
 -11   2   8       12.26       19.17      4.92 o 
 -10   2   8        2.85       -0.18      3.73 o 
  -9   2   8        6.75        7.44      3.88 o 
  -8   2   8       82.05       82.72      5.85 o 
  -7   2   8      117.22      123.28      6.12 o 
  -6   2   8       37.39       36.19      4.24 o 
  -5   2   8      601.45      599.64     10.60 o 
  -4   2   8      777.32      792.19     16.16 o 
  -3   2   8       42.52       52.15      5.06 o 
  -2   2   8      144.03      124.59      1.98 o 
  -1   2   8      792.28      839.52      6.53 o 
   0   2   8        0.17        0.87      1.44 o 
   1   2   8      215.43      214.19      5.12 o 
   2   2   8     1933.11     1813.65     12.69 o 
   3   2   8       11.05       10.22      2.26 o 
   4   2   8      427.44      378.02      7.00 o 
   5   2   8      151.89      149.65      5.20 o 
   6   2   8       11.29        7.42      4.15 o 
   7   2   8        0.87       -0.12      4.63 o 
   8   2   8       10.63        9.70      4.39 o 
   9   2   8        1.71       -0.19      6.78 o 
 -12   3   8        6.22       -4.36      4.36 o 
 -11   3   8        3.05        9.32      4.65 o 
 -10   3   8      295.85      284.25      9.69 o 
  -9   3   8      112.72      116.39      6.62 o 
  -8   3   8       34.30       35.56      5.60 o 
  -7   3   8      104.54       95.36      5.69 o 
  -6   3   8       92.59       89.11      5.33 o 
  -5   3   8      547.74      551.06     10.24 o 
  -4   3   8        1.74        4.21      5.67 o 
  -3   3   8      898.26      885.16      9.27 o 
  -2   3   8       57.78       52.43      1.91 o 
  -1   3   8      124.34      136.99      2.73 o 
   0   3   8      245.66      269.14      4.08 o 
   1   3   8       27.75       38.54      2.30 o 
   2   3   8      278.02      288.52      5.07 o 
   3   3   8     2932.47     2905.72     23.84 o 
   4   3   8       31.86       30.38      3.64 o 
   5   3   8     1235.79     1092.94     12.96 o 
   6   3   8       56.01       54.53      6.63 o 
   7   3   8      118.62      134.07      7.02 o 
   8   3   8       11.68       13.48      4.65 o 
   9   3   8       15.66       12.29      6.69 o 
 -12   4   8        2.51       -2.55      4.61 o 
 -11   4   8        3.17        6.68      4.95 o 
 -10   4   8       72.33       74.52      6.56 o 
  -9   4   8      106.57      106.95     10.05 o 
  -8   4   8       61.98       68.31      8.03 o 
  -7   4   8      481.35      469.61     10.09 o 
  -6   4   8     1656.21     1581.20     19.89 o 
  -5   4   8      375.65      348.19     13.71 o 
  -4   4   8      456.07      462.49     13.19 o 
  -3   4   8        1.86        1.64      2.74 o 
  -2   4   8        5.42        3.11      1.94 o 
  -1   4   8      351.49      313.56      4.31 o 
   0   4   8      359.63      370.88      4.88 o 
   1   4   8        0.76        1.68      1.80 o 
   2   4   8       89.23       70.06      2.88 o 
   3   4   8        2.48       -2.38      2.38 o 
   4   4   8     1844.09     1608.96     19.57 o 
   5   4   8       84.20       75.48      6.69 o 
   6   4   8        8.40        9.67      3.28 o 
   7   4   8        6.43        3.00      3.99 o 
   8   4   8       64.99       67.61      6.15 o 
 -11   5   8        0.01       -0.39      4.73 o 
 -10   5   8        6.15        4.52      4.66 o 
  -9   5   8        4.26        8.10      6.11 o 
  -8   5   8      189.54      190.52      7.35 o 
  -7   5   8      280.61      286.50      8.14 o 
  -6   5   8     2106.22     2083.97     37.11 o 
  -5   5   8     1023.22      963.66     14.12 o 
  -4   5   8      364.50      349.37     11.33 o 
  -3   5   8        0.10        1.18      2.12 o 
  -2   5   8      150.70      161.22      6.84 o 
  -1   5   8      868.97      987.58      9.30 o 
   0   5   8       70.39       67.03      2.67 o 
   1   5   8       73.59       73.28      2.91 o 
   2   5   8       47.99       57.76      3.06 o 
   3   5   8       53.73       46.25      3.04 o 
   4   5   8      639.22      625.79     11.42 o 
   5   5   8      776.63      759.22     13.21 o 
   6   5   8        7.67        6.76      5.67 o 
   7   5   8       44.00       48.59      8.69 o 
   8   5   8        3.15        5.22      4.45 o 
 -11   6   8      376.72      373.84     13.91 o 
 -10   6   8       83.89       86.68      7.74 o 
  -9   6   8       24.66       23.93     11.94 o 
  -8   6   8       56.58       50.89      5.59 o 
  -7   6   8      114.06      138.49      5.36 o 
  -6   6   8       12.99        7.70      3.92 o 
  -5   6   8       47.41       53.50      4.49 o 
  -4   6   8     1487.62     1479.83     18.51 o 
  -3   6   8      117.50      128.72      4.29 o 
  -2   6   8      887.23      866.00      8.79 o 
  -1   6   8      121.73       99.94      3.46 o 
   0   6   8      229.35      233.00      4.88 o 
   1   6   8      159.65      156.00      3.80 o 
   2   6   8        0.52       -1.72      2.07 o 
   3   6   8      782.86      717.29     10.37 o 
   4   6   8        1.72        3.21      3.13 o 
   5   6   8      401.54      404.94      9.98 o 
   6   6   8       18.85       16.56      4.42 o 
   7   6   8       26.83       21.85      6.47 o 
   8   6   8      152.29      168.33      8.42 o 
 -11   7   8       24.98       29.61      6.29 o 
 -10   7   8        7.12        5.53      5.13 o 
  -9   7   8       20.15       17.29      6.04 o 
  -8   7   8       17.21       16.83      6.36 o 
  -7   7   8      140.80      142.57      7.48 o 
  -6   7   8      727.49      694.00     10.19 o 
  -5   7   8      805.63      798.70     10.77 o 
  -4   7   8      253.96      254.45      7.39 o 
  -3   7   8      145.99      140.87      4.59 o 
  -2   7   8     1182.48     1150.09     10.75 o 
  -1   7   8      134.68      144.06      4.11 o 
   0   7   8      149.44      176.23      4.38 o 
   1   7   8       42.87       49.65      2.93 o 
   2   7   8        4.10        3.28      2.19 o 
   3   7   8      287.03      245.45      6.55 o 
   4   7   8       51.55       48.79      4.17 o 
   5   7   8      127.66      110.22      9.44 o 
   6   7   8        0.38        5.14      5.06 o 
   7   7   8        5.62        3.15      4.54 o 
   8   7   8      198.63      256.01     13.27 o 
 -10   8   8       15.20        5.60      5.44 o 
  -9   8   8       45.07       64.95     12.50 o 
  -8   8   8       90.96      103.11      7.11 o 
  -7   8   8       17.30       21.50      4.79 o 
  -6   8   8       95.68       84.57      6.23 o 
  -5   8   8       29.37       25.80      3.65 o 
  -4   8   8      226.92      215.76      6.25 o 
  -3   8   8       91.03      101.39      3.73 o 
  -2   8   8      607.70      587.61      6.66 o 
  -1   8   8       33.49       44.81      2.60 o 
   0   8   8      206.61      211.24      5.37 o 
   1   8   8        0.74       -2.06      2.06 o 
   2   8   8      201.26      199.43      6.01 o 
   3   8   8      536.63      493.76      9.06 o 
   4   8   8      124.79      123.62      7.27 o 
   5   8   8       26.18       27.46      4.09 o 
   6   8   8        6.32       -0.35      4.47 o 
   7   8   8       17.64        8.00      4.97 o 
 -10   9   8        5.48       -1.79      5.76 o 
  -9   9   8       48.07       57.19      6.81 o 
  -8   9   8      109.15      109.14      7.70 o 
  -7   9   8       33.48       14.28      4.89 o 
  -6   9   8        0.07        0.07      6.61 o 
  -5   9   8        8.24       11.16      4.24 o 
  -4   9   8        2.69        0.14      2.76 o 
  -3   9   8      496.22      515.58      6.47 o 
  -2   9   8      465.80      466.66      6.08 o 
  -1   9   8       34.41       33.77      2.80 o 
   0   9   8      296.61      287.61      6.52 o 
   1   9   8     1176.40     1039.48     15.36 o 
   2   9   8        7.52        8.24      3.37 o 
   3   9   8       10.06        8.77      3.31 o 
   4   9   8        0.81       -0.16      3.23 o 
   5   9   8        0.02       -3.23      3.23 o 
   6   9   8        0.03        0.35      4.46 o 
   7   9   8       19.52       29.06     11.50 o 
  -9  10   8        1.35       -2.65      4.98 o 
  -8  10   8     1092.37     1075.61     20.31 o 
  -7  10   8        4.26       -1.36      4.37 o 
  -6  10   8        0.19       -2.33      4.10 o 
  -5  10   8       62.41       65.62      9.53 o 
  -4  10   8       12.85       10.79      4.20 o 
  -3  10   8       18.31       18.41      2.47 o 
  -2  10   8      183.10      164.66      4.66 o 
  -1  10   8        8.99        7.51      2.85 o 
   0  10   8       16.02       15.64      3.79 o 
   1  10   8      147.94      156.04      8.69 o 
   2  10   8       62.08       54.18      4.33 o 
   3  10   8       22.76       34.36      4.02 o 
   4  10   8       28.40       33.99      4.28 o 
   5  10   8        1.13       -3.54      3.54 o 
   6  10   8      175.18      204.51      8.25 o 
   7  10   8       20.78       43.62     10.23 o 
  -9  11   8       48.40       58.81      7.19 o 
  -8  11   8        0.25       -2.66      4.95 o 
  -7  11   8      316.80      346.99     11.06 o 
  -6  11   8      170.02      147.10      7.80 o 
  -5  11   8       16.36        1.81      4.13 o 
  -4  11   8      136.26      132.82      6.78 o 
  -3  11   8       12.00       13.91      2.86 o 
  -2  11   8       61.71       71.21      3.63 o 
  -1  11   8       22.70       25.85      4.26 o 
   0  11   8        0.41        1.19      3.62 o 
   1  11   8     1054.69      975.71     15.82 o 
   2  11   8       20.25       15.57      3.61 o 
   3  11   8       22.34       15.22      5.35 o 
   4  11   8      188.84      207.50      7.30 o 
   5  11   8       26.69       28.47      4.64 o 
   6  11   8        2.95       -4.08      4.08 o 
  -8  12   8       20.86       28.88      7.87 o 
  -7  12   8        2.94        5.24      5.16 o 
  -6  12   8      237.36      234.52      9.31 o 
  -5  12   8       12.67        6.40      4.54 o 
  -4  12   8        3.23        2.94      4.08 o 
  -3  12   8        7.33        7.20      3.15 o 
  -2  12   8      193.82      205.88     13.89 o 
  -1  12   8       63.33       68.34      6.35 o 
   0  12   8      372.70      397.36     10.26 o 
   1  12   8        1.81       -0.20      3.97 o 
   2  12   8      121.60      109.43      7.34 o 
   3  12   8        6.67        1.25      3.55 o 
   4  12   8        1.94        3.23      4.81 o 
   5  12   8       33.90       23.46      4.68 o 
  -8  13   8      342.09      385.09     17.88 o 
  -7  13   8       58.41       89.91      7.66 o 
  -6  13   8       15.07        8.59      5.15 o 
  -5  13   8       49.55       42.97      5.72 o 
  -4  13   8      279.74      246.05      8.68 o 
  -3  13   8       64.53       68.64     11.17 o 
  -2  13   8       76.50       94.84      6.47 o 
  -1  13   8       27.24       31.13      7.04 o 
   0  13   8        4.89        7.06      4.31 o 
   1  13   8      145.47      144.98      7.52 o 
   2  13   8        0.87        4.05      3.71 o 
   3  13   8        0.07        2.08      3.78 o 
   4  13   8      126.47      129.76      6.64 o 
  -7  14   8        1.31       -4.97      4.97 o 
  -6  14   8       26.08       27.06      7.46 o 
  -5  14   8       50.53       51.99      8.97 o 
  -4  14   8       50.17       51.24      8.47 o 
  -3  14   8      179.18      179.96     12.23 o 
  -2  14   8      123.32      132.30      7.36 o 
  -1  14   8      797.80      756.50     14.96 o 
   0  14   8        3.42        5.68      4.54 o 
   1  14   8        5.90        6.59      4.69 o 
   2  14   8        2.93        0.71      3.81 o 
   3  14   8       54.81       49.22      5.12 o 
  -6  15   8      166.46      158.26     12.87 o 
  -5  15   8       65.18       69.33      9.83 o 
  -3  15   8       30.54       39.87      8.30 o 
  -2  15   8      490.59      503.21     22.88 o 
  -1  15   8      383.71      423.73     11.94 o 
   0  15   8        3.65        8.70      4.84 o 
   1  15   8       12.80       23.10      5.58 o 
   2  15   8       15.88        7.13      5.46 o 
  -3  16   8      123.13      140.81     11.80 o 
  -2  16   8        1.89        3.16      4.87 o 
  -1  16   8        1.79        3.27      4.99 o 
   0  16   8      278.77      294.41     16.13 o 
 -11   0   9      105.53      117.82     10.40 o 
  -9   0   9      103.49       99.33      9.08 o 
  -7   0   9      226.77      235.60     10.94 o 
  -5   0   9       43.29       34.58      5.90 o 
  -3   0   9       46.86       55.53      6.26 o 
  -1   0   9       42.72       30.34      2.62 o 
   1   0   9     8191.86     7761.56     66.31 o 
   3   0   9     3375.31     3162.81     32.11 o 
   5   0   9      269.34      253.87     11.08 o 
   7   0   9      165.99      131.40     10.05 o 
 -12   1   9       25.93       27.97      5.40 o 
 -11   1   9        1.81        1.67      4.31 o 
 -10   1   9      237.94      219.89      8.56 o 
  -9   1   9      506.45      494.24     11.49 o 
  -8   1   9     1246.45     1194.54     17.94 o 
  -7   1   9       26.06       22.22      4.26 o 
  -6   1   9      693.24      661.08     11.93 o 
  -5   1   9      247.01      259.15      7.64 o 
  -4   1   9      473.02      510.05      9.95 o 
  -3   1   9      229.01      246.38      7.03 o 
  -2   1   9       42.78       35.38      2.10 o 
  -1   1   9       10.89       16.23      1.87 o 
   0   1   9        7.91        6.40      1.71 o 
   1   1   9       18.74       23.42      2.32 o 
   2   1   9      596.89      616.08      9.35 o 
   3   1   9      233.78      219.72      4.30 o 
   4   1   9       83.61       77.42      4.83 o 
   5   1   9        1.49       -3.13      3.13 o 
   6   1   9       59.55       57.06      5.12 o 
   7   1   9       43.80       47.83      5.21 o 
   8   1   9       20.36       25.90      9.69 o 
 -12   2   9       20.08       24.53      6.81 o 
 -11   2   9       63.99       67.65      9.33 o 
 -10   2   9      114.35      120.27      7.12 o 
  -9   2   9      314.80      311.57      9.30 o 
  -8   2   9      863.29      808.52     14.35 o 
  -7   2   9       62.68       57.30      7.10 o 
  -6   2   9        6.79        2.42      3.38 o 
  -5   2   9      656.59      652.03     11.55 o 
  -4   2   9      158.60      156.90      6.29 o 
  -3   2   9       91.77      109.57      6.54 o 
  -2   2   9       10.38       12.32      1.69 o 
  -1   2   9        3.76        5.89      1.40 o 
   0   2   9      232.36      230.56      4.09 o 
   1   2   9      203.18      176.40      3.72 o 
   2   2   9     1029.93     1010.68      9.99 o 
   3   2   9      142.02      137.60      3.77 o 
   4   2   9       16.57        9.14      2.84 o 
   5   2   9        0.35       -0.29      3.22 o 
   6   2   9      267.72      256.66      8.42 o 
   7   2   9        0.28        0.17      4.79 o 
   8   2   9        0.88       -0.29      4.16 o 
 -12   3   9        1.62        1.06      4.58 o 
 -11   3   9       20.42       21.82      7.28 o 
 -10   3   9        0.28       -0.64      6.01 o 
  -9   3   9      122.77      118.91      6.71 o 
  -8   3   9      117.37      118.28      6.54 o 
  -7   3   9        9.46        2.34      3.52 o 
  -6   3   9       16.71       15.84      7.04 o 
  -5   3   9       23.89       26.25      4.02 o 
  -4   3   9      442.35      406.81      8.92 o 
  -3   3   9      399.64      451.98      6.39 o 
  -2   3   9       76.56       92.68      2.92 o 
  -1   3   9       50.66       46.97      2.86 o 
   0   3   9       99.76      107.94      2.84 o 
   1   3   9     1129.09     1061.36      8.20 o 
   2   3   9      148.28      151.57      3.80 o 
   3   3   9      780.95      706.88      8.46 o 
   4   3   9      206.01      162.32      5.30 o 
   5   3   9       55.67       44.57      4.58 o 
   6   3   9       27.72       24.03      4.47 o 
   7   3   9        1.29        0.06      4.09 o 
   8   3   9       36.31       44.04      5.69 o 
 -11   4   9        0.56       -2.36      5.36 o 
 -10   4   9      102.18       95.93      7.15 o 
  -9   4   9       22.81       28.58      6.42 o 
  -8   4   9      674.39      650.42     12.68 o 
  -7   4   9     1322.79     1287.35     28.60 o 
  -6   4   9     1132.46     1102.43     16.11 o 
  -5   4   9       32.59       40.30      5.88 o 
  -4   4   9      161.29      147.91      6.14 o 
  -3   4   9      417.75      420.02      6.38 o 
  -2   4   9      158.50      175.09      4.36 o 
  -1   4   9      268.07      278.91      4.73 o 
   0   4   9      185.76      164.59      3.76 o 
   1   4   9      304.23      248.62      4.46 o 
   2   4   9        7.78        7.97      2.13 o 
   3   4   9      902.86      843.79     10.56 o 
   4   4   9        1.88        4.11      2.95 o 
   5   4   9       38.17       58.01      5.92 o 
   6   4   9       10.64        4.49      3.97 o 
   7   4   9      126.59      150.36     18.79 o 
   8   4   9       49.93       59.00      6.16 o 
 -11   5   9       61.21       63.82      6.94 o 
 -10   5   9        0.98       -4.31      4.31 o 
  -9   5   9        2.22        3.21      4.63 o 
  -8   5   9        5.56        6.27      3.86 o 
  -7   5   9       11.93       11.57      3.94 o 
  -6   5   9      773.72      744.10     12.90 o 
  -5   5   9        8.09       -2.28      3.39 o 
  -4   5   9      150.58      141.93      6.18 o 
  -3   5   9       79.04       71.34      3.52 o 
  -2   5   9       44.63       42.70      2.93 o 
  -1   5   9      431.19      391.51      5.21 o 
   0   5   9        4.67        2.76      1.94 o 
   1   5   9      253.08      243.99      4.59 o 
   2   5   9     1434.44     1321.08     12.24 o 
   3   5   9      129.55      118.01      4.16 o 
   4   5   9       91.42       86.38      5.39 o 
   5   5   9        3.60        8.95      6.06 o 
   6   5   9       57.97       59.22      5.48 o 
   7   5   9       43.22       55.78      5.80 o 
   8   5   9       12.94       11.97      4.90 o 
 -11   6   9        6.71       -0.97      8.33 o 
 -10   6   9        0.35        0.43      4.76 o 
  -9   6   9       10.49       20.30      6.11 o 
  -8   6   9      101.37       94.73      6.76 o 
  -7   6   9        0.27        2.58      3.47 o 
  -6   6   9        0.25       -2.09      3.31 o 
  -5   6   9       13.09       18.79      4.81 o 
  -4   6   9      165.82      150.78      6.32 o 
  -3   6   9      172.95      168.94      4.69 o 
  -2   6   9      247.38      225.81      5.20 o 
  -1   6   9      887.55      735.80      9.08 o 
   0   6   9      286.74      279.08      4.73 o 
   1   6   9      363.12      350.84      6.41 o 
   2   6   9        2.14        5.41      2.29 o 
   3   6   9       58.44       40.90      4.16 o 
   4   6   9      347.70      327.90      9.85 o 
   5   6   9       84.64       86.62      5.89 o 
   6   6   9       22.69       19.88      4.65 o 
   7   6   9        2.78       -4.02      5.76 o 
   8   6   9      140.58      177.99     12.98 o 
 -10   7   9      139.49      151.09      9.04 o 
  -9   7   9        8.57        7.87      4.86 o 
  -8   7   9        0.00       -2.74      4.20 o 
  -7   7   9        2.74        6.96      7.85 o 
  -6   7   9       66.43       64.33      5.69 o 
  -5   7   9        4.14        1.25      3.49 o 
  -4   7   9       72.80       54.96      4.77 o 
  -3   7   9        0.20        2.91      2.44 o 
  -2   7   9      162.38      144.52      4.20 o 
  -1   7   9      292.89      277.41      5.32 o 
   0   7   9      163.24      138.88      3.79 o 
   1   7   9      178.11      168.69      4.63 o 
   2   7   9      328.96      281.32      7.25 o 
   3   7   9        0.05        2.24      3.04 o 
   4   7   9       66.51       64.15      4.52 o 
   5   7   9      120.02      130.94      6.99 o 
   6   7   9       31.38       37.67      6.99 o 
   7   7   9        6.79       -2.57      6.04 o 
 -10   8   9       87.72      109.55      8.28 o 
  -9   8   9      131.57      143.01      8.40 o 
  -8   8   9      197.09      187.28      9.05 o 
  -7   8   9       16.79       10.08      7.76 o 
  -6   8   9       13.04       18.88      4.54 o 
  -5   8   9      112.75      117.97      8.86 o 
  -4   8   9      144.80      133.72      5.28 o 
  -3   8   9      226.39      231.75      5.03 o 
  -2   8   9      116.03      108.73      3.60 o 
  -1   8   9       17.37       16.16      2.32 o 
   0   8   9      133.28      119.44      4.18 o 
   1   8   9       33.01       29.01      3.99 o 
   2   8   9      203.10      197.75      6.10 o 
   3   8   9      245.48      243.71      6.90 o 
   4   8   9       21.72       25.30      3.96 o 
   5   8   9      430.67      417.17     15.34 o 
   6   8   9        0.03        8.26      4.84 o 
   7   8   9       60.41       77.48      9.15 o 
  -9   9   9      104.37      111.91     15.48 o 
  -8   9   9        7.46        3.12      4.83 o 
  -7   9   9       61.50       73.09      8.37 o 
  -6   9   9      191.84      185.04      7.94 o 
  -5   9   9      322.91      338.27     14.00 o 
  -4   9   9      452.94      465.29      8.39 o 
  -3   9   9       18.79       16.36      2.62 o 
  -2   9   9        0.36        0.85      2.09 o 
  -1   9   9      123.77      110.89      4.14 o 
   0   9   9      108.00      107.25      5.69 o 
   1   9   9       21.86       17.66      3.28 o 
   2   9   9      146.53      130.30      5.45 o 
   3   9   9        7.06        6.22      3.29 o 
   4   9   9      300.24      272.98      7.74 o 
   5   9   9       27.15       39.49      4.67 o 
   6   9   9      148.86      170.42      8.60 o 
   7   9   9       21.03       28.28      8.97 o 
  -9  10   9      252.02      300.12     11.40 o 
  -8  10   9       21.49       20.17      5.69 o 
  -7  10   9        2.29       -2.49      5.04 o 
  -6  10   9       32.32       31.99      5.65 o 
  -5  10   9       98.56       89.53      6.37 o 
  -4  10   9      647.97      653.87     12.78 o 
  -3  10   9       44.15       40.71      3.03 o 
  -2  10   9       44.23       57.70      3.11 o 
  -1  10   9       16.46        9.34      3.68 o 
   0  10   9      167.12      146.86      6.65 o 
   1  10   9      504.34      469.54      9.00 o 
   2  10   9      315.19      291.96      7.49 o 
   3  10   9        0.21        1.66      3.84 o 
   4  10   9      122.96      135.84      6.27 o 
   5  10   9       65.71       78.15      6.38 o 
   6  10   9      163.50      202.84      9.28 o 
  -8  11   9       94.87      102.09      7.90 o 
  -7  11   9       34.60       36.86      5.93 o 
  -6  11   9        0.09       -4.04      4.04 o 
  -5  11   9      668.40      650.37     24.15 o 
  -4  11   9       42.15       45.50      5.27 o 
  -3  11   9        1.65        0.99      2.56 o 
  -2  11   9       23.31       14.11      3.96 o 
  -1  11   9        8.75        7.12      3.96 o 
   0  11   9      259.98      217.16      8.78 o 
   1  11   9       46.24       48.27      4.21 o 
   2  11   9       77.46       92.25      5.16 o 
   3  11   9       14.81       17.94      5.65 o 
   4  11   9        2.05       -5.25      7.79 o 
   5  11   9       22.05       20.55      8.65 o 
  -8  12   9       20.36       26.34      6.25 o 
  -7  12   9       74.69       69.62      7.87 o 
  -6  12   9       29.76       23.97      5.43 o 
  -5  12   9       52.27       69.86      6.49 o 
  -4  12   9       22.53       20.81      4.82 o 
  -3  12   9      216.74      232.76      8.46 o 
  -2  12   9       10.58       -2.18      5.47 o 
  -1  12   9        3.46        2.57      3.97 o 
   0  12   9       63.72       54.38      5.37 o 
   1  12   9       73.07       76.42      5.95 o 
   2  12   9       54.09       49.83      5.14 o 
   3  12   9       41.75       28.97      4.49 o 
   4  12   9        5.07       12.48      4.27 o 
  -7  13   9      251.90      303.46     15.77 o 
  -6  13   9       11.14        0.82      4.99 o 
  -5  13   9       69.34       64.22      6.47 o 
  -4  13   9        5.05       -4.58      6.04 o 
  -3  13   9       36.97       53.40      5.66 o 
  -2  13   9      187.43      207.96      8.37 o 
  -1  13   9       34.46       40.58      5.21 o 
   0  13   9       12.62       15.05      4.63 o 
   1  13   9        7.06        1.94      7.56 o 
   2  13   9        0.98        0.19      3.61 o 
   3  13   9      204.11      195.86      7.53 o 
   4  13   9      107.05      133.23     10.33 o 
  -7  14   9        5.00       -1.25      7.47 o 
  -6  14   9        3.40       -4.18      4.84 o 
  -5  14   9       40.95       58.82      9.23 o 
  -3  14   9       26.54       33.41      5.52 o 
  -2  14   9        2.63       -3.01      4.36 o 
  -1  14   9      658.02      639.20     14.04 o 
   0  14   9        7.58        7.97      4.63 o 
   1  14   9       28.82       37.24      5.56 o 
   2  14   9      127.21      132.96      6.53 o 
  -3  15   9       42.58       64.11      9.23 o 
  -2  15   9      569.42      600.36     14.24 o 
  -1  15   9      189.73      220.57     13.91 o 
   0  15   9        4.00        0.44      4.62 o 
   1  15   9      134.19      131.33     10.48 o 
 -12   0  10      108.11      128.36     11.94 o 
 -10   0  10       77.39       95.72      9.83 o 
  -8   0  10        0.89       -5.18      5.18 o 
  -6   0  10       77.60       76.66      7.79 o 
  -4   0  10       29.01       19.45      5.61 o 
  -2   0  10        0.11        3.93      4.51 o 
   0   0  10     6019.71     6001.35     52.42 o 
   2   0  10      309.43      299.29      8.19 o 
   4   0  10      185.39      159.94      8.83 o 
   6   0  10      117.05      138.98      9.62 o 
   8   0  10        6.09        8.05      6.36 o 
 -12   1  10       32.94       40.12      8.69 o 
 -11   1  10      189.38      189.38      8.81 o 
 -10   1  10       72.00       64.32      6.21 o 
  -9   1  10      778.79      810.50     15.22 o 
  -8   1  10       32.53       34.25      4.96 o 
  -7   1  10       42.77       45.32      4.98 o 
  -6   1  10      126.54      116.40      8.12 o 
  -5   1  10       13.80        9.98      6.76 o 
  -4   1  10       97.58       94.87      5.57 o 
  -3   1  10       22.20        7.96      3.58 o 
  -2   1  10       16.92       19.10      3.74 o 
  -1   1  10      215.36      193.62      6.50 o 
   0   1  10     1126.13     1038.83      9.35 o 
   1   1  10      941.02      876.61      8.80 o 
   2   1  10       81.43       89.04      3.63 o 
   3   1  10      179.08      177.41      4.66 o 
   4   1  10        3.56       -0.26      3.14 o 
   5   1  10        2.95        7.65      3.67 o 
   6   1  10        3.48        3.55      3.76 o 
   7   1  10        4.91        2.04      4.01 o 
   8   1  10        0.35       -4.12      4.12 o 
 -11   2  10       99.89      102.69     10.76 o 
 -10   2  10      215.00      193.40      8.52 o 
  -9   2  10      102.83      116.61      7.00 o 
  -8   2  10     1163.23     1131.16     23.96 o 
  -7   2  10       18.66       19.41      4.38 o 
  -6   2  10      300.86      308.79      8.72 o 
  -5   2  10       40.52       52.37      4.84 o 
  -4   2  10        1.63        1.18      3.38 o 
  -3   2  10      127.50      103.87      5.79 o 
  -2   2  10      410.67      370.96      8.73 o 
  -1   2  10        4.21        4.93      2.15 o 
   0   2  10        6.74        5.18      1.89 o 
   1   2  10      256.03      263.31      4.84 o 
   2   2  10       15.44       19.55      2.38 o 
   3   2  10      362.65      364.53      5.52 o 
   4   2  10        0.59        2.36      4.76 o 
   5   2  10       32.87       41.41      4.51 o 
   6   2  10       87.19       88.81      6.00 o 
   7   2  10        5.38       -0.16      4.08 o 
   8   2  10        0.00       -3.99      4.35 o 
 -11   3  10       11.33       11.08      7.15 o 
 -10   3  10      211.64      196.73      8.58 o 
  -9   3  10       33.10       26.72      9.10 o 
  -8   3  10        0.80       -5.42      5.42 o 
  -7   3  10      131.48      128.86      7.31 o 
  -6   3  10      309.13      292.20      8.43 o 
  -5   3  10       80.81       90.56      5.63 o 
  -4   3  10       50.17       64.74      4.98 o 
  -3   3  10      165.11      137.22      6.27 o 
  -2   3  10        6.11        7.55      2.18 o 
  -1   3  10     1591.41     1522.20     12.61 o 
   0   3  10      356.58      341.89      4.73 o 
   1   3  10      186.01      153.80      3.69 o 
   2   3  10     1821.84     1706.72     12.91 o 
   3   3  10       62.54       71.89      3.49 o 
   4   3  10       45.57       32.29      3.40 o 
   5   3  10       11.20       15.75      4.00 o 
   6   3  10       32.95       42.06      5.07 o 
   7   3  10       10.20        6.09      4.41 o 
   8   3  10       69.43       81.81     10.37 o 
 -11   4  10       26.99       34.23     10.73 o 
 -10   4  10       45.30       48.77      8.94 o 
  -9   4  10       37.83       37.00      5.18 o 
  -8   4  10        0.13       -3.50      3.50 o 
  -7   4  10      403.06      392.07     10.01 o 
  -6   4  10      443.15      454.62     11.05 o 
  -5   4  10        9.19        4.14      3.58 o 
  -4   4  10     1049.16      984.61     14.92 o 
  -3   4  10      444.30      407.24      9.29 o 
  -2   4  10       24.26        8.87      2.00 o 
  -1   4  10      221.63      218.88      4.53 o 
   0   4  10       38.94       46.70      2.82 o 
   1   4  10       22.64       26.96      2.72 o 
   2   4  10        4.37        6.31      2.14 o 
   3   4  10      144.27      144.04      4.45 o 
   4   4  10       11.02       10.43      3.61 o 
   5   4  10       16.83        9.85      3.86 o 
   6   4  10        0.45       -1.31      3.82 o 
   7   4  10       54.56       62.67      6.04 o 
 -11   5  10        0.13       -4.39      4.39 o 
 -10   5  10        3.90        2.37      4.93 o 
  -9   5  10       83.94       93.39     10.33 o 
  -8   5  10       42.66       35.91      5.03 o 
  -7   5  10       85.04       84.76      5.84 o 
  -6   5  10      348.85      335.12      9.03 o 
  -5   5  10       47.15       53.23      4.92 o 
  -4   5  10        0.14       -0.51      3.41 o 
  -3   5  10       54.48       52.88      4.78 o 
  -2   5  10       75.24       70.86      5.01 o 
  -1   5  10      301.20      288.06      5.12 o 
   0   5  10        6.06        2.84      2.03 o 
   1   5  10       25.21       24.30      2.67 o 
   2   5  10        1.97       -0.29      2.26 o 
   3   5  10       21.54       29.97      3.41 o 
   4   5  10       71.83       64.13      4.30 o 
   5   5  10        1.56        2.42      6.61 o 
   6   5  10        3.96        7.86      6.54 o 
   7   5  10        3.19        4.32      4.55 o 
 -10   6  10       13.51       14.76      5.79 o 
  -9   6  10       25.60       17.92      5.19 o 
  -8   6  10        1.28        1.32      6.04 o 
  -7   6  10       72.44       78.91      7.35 o 
  -6   6  10      106.82       97.66      6.04 o 
  -5   6  10      323.80      324.86      8.78 o 
  -4   6  10       68.46       65.49      5.14 o 
  -3   6  10        3.11        4.43      2.37 o 
  -2   6  10      107.98      107.54      4.26 o 
  -1   6  10      269.29      231.02      4.37 o 
   0   6  10      606.15      551.08      6.75 o 
   1   6  10       47.85       36.96      3.25 o 
   2   6  10       81.20       86.80      3.88 o 
   3   6  10       97.53       99.20      4.93 o 
   4   6  10       13.64        6.46      4.27 o 
   5   6  10        5.46        4.84      5.43 o 
   6   6  10        9.86        7.03      4.52 o 
   7   6  10        0.23       -3.94      4.32 o 
 -10   7  10        0.01       -6.23      7.53 o 
  -9   7  10        0.53       -4.42      4.42 o 
  -8   7  10      142.81      138.62      7.80 o 
  -7   7  10       86.37       77.36      6.37 o 
  -6   7  10      116.83      115.75      6.28 o 
  -5   7  10        9.71       10.75      3.91 o 
  -4   7  10        1.03       -3.36      3.36 o 
  -3   7  10      717.01      691.69      9.39 o 
  -2   7  10       97.11       79.58      4.27 o 
  -1   7  10      530.77      438.92      6.01 o 
   0   7  10      191.79      171.64      4.17 o 
   1   7  10       88.94       81.12      3.68 o 
   2   7  10      174.36      142.34      5.54 o 
   3   7  10       14.05       18.11      3.63 o 
   4   7  10        8.21        6.57      3.95 o 
   5   7  10        3.70        5.37      8.97 o 
   6   7  10       32.92       33.67      5.41 o 
   7   7  10       13.62       15.05      7.44 o 
  -9   8  10      164.25      175.48      9.10 o 
  -8   8  10        2.72       -1.49      4.57 o 
  -7   8  10      124.33      119.62     11.35 o 
  -6   8  10       37.83       46.64      9.05 o 
  -5   8  10        0.01       -3.54      3.54 o 
  -4   8  10       24.01       18.49      5.40 o 
  -3   8  10      209.57      209.36      5.63 o 
  -2   8  10      113.72      110.18      4.03 o 
  -1   8  10       14.26       21.33      3.55 o 
   0   8  10      476.34      440.72      6.33 o 
   1   8  10      152.51      135.94      5.72 o 
   2   8  10      116.01      113.16      5.24 o 
   3   8  10      219.26      208.07      7.35 o 
   4   8  10       36.94       41.38      4.47 o 
   5   8  10      110.31      126.24      8.46 o 
   6   8  10       19.51       19.03     10.46 o 
  -9   9  10       76.50       82.42      7.60 o 
  -8   9  10       31.58       41.07      6.10 o 
  -7   9  10       56.51       59.82      6.23 o 
  -6   9  10       67.47       67.98      7.92 o 
  -5   9  10       75.03       77.09      6.09 o 
  -4   9  10        0.06       -0.66      2.99 o 
  -3   9  10        9.27        5.83      2.52 o 
  -2   9  10      196.37      197.10      4.50 o 
  -1   9  10       28.41       20.04      2.87 o 
   0   9  10       46.35       40.05      4.01 o 
   1   9  10      191.83      184.05      6.10 o 
   2   9  10       54.05       55.90      4.30 o 
   3   9  10        0.20       -2.64      3.55 o 
   4   9  10       19.66       15.83      3.98 o 
   5   9  10       35.79       44.36      5.92 o 
   6   9  10      196.29      230.34      9.56 o 
  -8  10  10       41.30       46.87      6.60 o 
  -7  10  10       29.01       34.24      5.81 o 
  -6  10  10      102.80      113.50      7.36 o 
  -5  10  10        8.29        9.88      4.63 o 
  -4  10  10       13.26       20.83      4.61 o 
  -3  10  10       37.27       45.17      3.30 o 
  -2  10  10        0.51        1.08      2.49 o 
  -1  10  10      186.09      176.47      8.46 o 
   0  10  10       21.98       26.02      3.62 o 
   1  10  10       22.55       13.69      3.42 o 
   2  10  10        1.65        2.21      3.33 o 
   3  10  10       17.18       21.79      3.93 o 
   4  10  10        0.57       -0.94      3.75 o 
   5  10  10       33.91       30.44      4.66 o 
   6  10  10        8.81       17.13      8.83 o 
  -8  11  10       12.88       14.47      5.62 o 
  -7  11  10        2.95        0.90      5.01 o 
  -6  11  10        0.14        1.63      6.56 o 
  -5  11  10       51.26       52.10      6.06 o 
  -4  11  10        1.32        3.04      4.08 o 
  -3  11  10        0.15       -3.41      7.20 o 
  -2  11  10        5.64        3.58      3.96 o 
  -1  11  10        0.89        2.15      3.70 o 
   0  11  10       73.33       65.06      6.51 o 
   1  11  10      209.54      198.36      6.65 o 
   2  11  10      155.87      146.82      6.29 o 
   3  11  10        0.13        3.86      5.30 o 
   4  11  10       31.66       36.60      4.72 o 
   5  11  10       17.34       14.87      8.76 o 
  -7  12  10       14.07        2.38      8.10 o 
  -6  12  10       66.01       62.70      6.69 o 
  -5  12  10       63.06       75.87      6.59 o 
  -4  12  10        6.33        4.11      4.50 o 
  -3  12  10       75.85       74.98      8.01 o 
  -2  12  10       21.45       31.94      4.97 o 
  -1  12  10      359.33      387.09     10.54 o 
   0  12  10       39.67       45.62      7.35 o 
   1  12  10       46.61       32.12      5.46 o 
   2  12  10       80.47       83.04      6.04 o 
   3  12  10       27.83       33.41      4.65 o 
   4  12  10      137.67      146.21      6.93 o 
  -7  13  10       46.03       27.69      6.29 o 
  -6  13  10      211.41      180.55      9.03 o 
  -5  13  10        2.38       -2.68      4.75 o 
  -3  13  10       41.68       42.96      5.57 o 
  -2  13  10      119.23      135.90      7.47 o 
  -1  13  10      318.06      343.32     11.44 o 
   0  13  10        2.82        2.84      4.49 o 
   1  13  10       78.96       79.96      5.39 o 
   2  13  10        2.30        0.71      4.44 o 
   3  13  10       71.05       73.81      6.66 o 
  -6  14  10        2.23       -4.11      7.19 o 
  -3  14  10       38.41       46.75      5.82 o 
  -2  14  10       14.41       13.59      4.87 o 
  -1  14  10       94.94      101.60     12.43 o 
   0  14  10        3.73        1.31      4.63 o 
   1  14  10        0.51       -4.31      4.31 o 
  -2  15  10        0.12       10.48      6.87 o 
  -1  15  10        1.04       16.70      6.72 o 
 -11   0  11      491.15      493.29     18.52 o 
  -9   0  11      856.12      858.43     22.92 o 
  -7   0  11      259.75      248.04     12.09 o 
  -5   0  11       87.88       97.01      8.51 o 
  -3   0  11      193.63      176.03      9.62 o 
  -1   0  11      875.48      875.77     20.20 o 
   1   0  11       62.66       49.91      9.06 o 
   3   0  11      329.01      315.88      9.23 o 
   5   0  11       18.69       12.30      5.36 o 
   7   0  11       50.71       47.48      8.08 o 
 -11   1  11        5.32       -1.75      4.99 o 
 -10   1  11     1200.72     1243.27     20.49 o 
  -9   1  11        6.55       -2.19      4.65 o 
  -8   1  11      285.78      276.52      9.26 o 
  -7   1  11        4.63       -0.79      3.80 o 
  -6   1  11      417.25      399.07     17.68 o 
  -5   1  11      157.04      162.65      6.85 o 
  -4   1  11      277.43      284.70     11.28 o 
  -3   1  11       53.98       54.89      4.94 o 
  -2   1  11       84.45       84.65     13.57 o 
  -1   1  11      299.37      316.86      8.58 o 
   0   1  11       95.72       94.16      5.88 o 
   1   1  11     1557.13     1497.71     12.83 o 
   2   1  11       12.44       10.12      2.37 o 
   3   1  11        1.48       -2.18      2.18 o 
   4   1  11      152.15      113.59      9.12 o 
   5   1  11      215.95      237.16      8.15 o 
   6   1  11       15.04       15.19      4.83 o 
   7   1  11       20.84       21.77      4.93 o 
 -11   2  11      109.96      107.48     11.33 o 
 -10   2  11       91.28      106.95      7.58 o 
  -9   2  11       87.97       99.89      6.97 o 
  -8   2  11      463.53      456.52     11.31 o 
  -7   2  11      183.92      189.12      7.78 o 
  -6   2  11      214.62      206.59      7.76 o 
  -5   2  11       75.35       77.16      6.31 o 
  -4   2  11      111.93      114.59      6.17 o 
  -3   2  11        4.11        2.49      3.62 o 
  -2   2  11      228.44      202.68      7.20 o 
  -1   2  11     1815.93     1691.74     21.56 o 
   0   2  11      121.62      124.70      4.53 o 
   1   2  11        0.15       -0.16      2.03 o 
   2   2  11       26.93       28.48      2.74 o 
   3   2  11        5.28        4.28      2.99 o 
   4   2  11       17.44        8.75      3.44 o 
   5   2  11       66.01       84.25      5.76 o 
   6   2  11      167.53      224.31      8.47 o 
   7   2  11      102.57      107.61      7.06 o 
 -11   3  11      102.09      104.69     11.62 o 
 -10   3  11        0.01       -1.85      4.51 o 
  -9   3  11        4.92        2.64      4.45 o 
  -8   3  11      148.96      135.63      7.32 o 
  -7   3  11        9.06        1.99      3.95 o 
  -6   3  11      137.39      129.47      6.82 o 
  -5   3  11      241.93      228.44      7.82 o 
  -4   3  11        1.89        2.06      3.79 o 
  -3   3  11      603.40      541.96     11.02 o 
  -2   3  11      494.01      523.08     10.81 o 
  -1   3  11        1.69       -2.97      4.42 o 
   0   3  11      422.69      394.07      7.00 o 
   1   3  11      797.10      788.00     10.41 o 
   2   3  11       42.38       40.22      2.75 o 
   3   3  11        4.47       -1.14      2.26 o 
   4   3  11        0.01        1.91      3.40 o 
   5   3  11      167.79      180.82      7.35 o 
   6   3  11        2.64        1.36      4.13 o 
   7   3  11      321.21      356.11     18.20 o 
 -10   4  11        1.32       -6.15      6.44 o 
  -9   4  11       29.27       30.54      6.02 o 
  -8   4  11      277.58      272.90      9.14 o 
  -7   4  11      306.69      311.64     14.21 o 
  -6   4  11       59.44       56.74      5.86 o 
  -5   4  11       55.13       57.77      5.24 o 
  -4   4  11      584.06      497.50     10.69 o 
  -3   4  11     1258.51     1107.38     16.45 o 
  -2   4  11       65.17       65.60     10.15 o 
  -1   4  11      190.22      176.65      6.99 o 
   0   4  11       60.79       50.46      3.12 o 
   1   4  11       18.74       14.06      3.63 o 
   2   4  11       32.14       37.08      2.69 o 
   3   4  11       74.87       86.17      3.75 o 
   4   4  11       43.30       45.14      3.99 o 
   5   4  11        3.43       -1.90      3.88 o 
   6   4  11      111.91      127.82      7.44 o 
   7   4  11        1.77        8.60      4.73 o 
 -10   5  11        0.42        3.31      4.68 o 
  -9   5  11       13.04       19.99      7.47 o 
  -8   5  11        5.08       -1.43      4.03 o 
  -7   5  11      117.22      136.48      7.04 o 
  -6   5  11      109.18      112.73      6.39 o 
  -5   5  11        0.15       -7.10      8.51 o 
  -4   5  11      101.96      100.40      6.06 o 
  -3   5  11       42.96       50.53      9.80 o 
  -2   5  11       12.09        8.38      3.82 o 
  -1   5  11        3.13        5.11      2.22 o 
   0   5  11      243.46      235.77      5.57 o 
   1   5  11        3.34        2.95      2.27 o 
   2   5  11        0.31        3.79      2.85 o 
   3   5  11      278.87      250.20      6.40 o 
   4   5  11      162.07      160.31      5.92 o 
   5   5  11       16.47       15.79      4.28 o 
   6   5  11      273.59      322.61     10.25 o 
   7   5  11      335.71      408.58     17.70 o 
 -10   6  11       34.61       25.21      5.87 o 
  -9   6  11       10.41       11.91      5.12 o 
  -8   6  11       12.15        8.65      6.58 o 
  -7   6  11      148.58      152.86      8.85 o 
  -6   6  11       13.27       22.48     10.42 o 
  -5   6  11       39.48       38.21      4.87 o 
  -4   6  11        2.41        4.70      3.86 o 
  -3   6  11       11.09       15.20      5.26 o 
  -2   6  11      409.55      353.01      9.26 o 
  -1   6  11      420.56      413.93      9.47 o 
   0   6  11       87.37       90.99      3.61 o 
   1   6  11        0.64       -0.38      2.20 o 
   2   6  11      272.62      217.02      6.33 o 
   3   6  11       99.33      118.29      6.35 o 
   4   6  11       39.07       43.10      4.08 o 
   5   6  11       24.92       32.51      4.10 o 
   6   6  11       35.42       45.42      5.83 o 
  -9   7  11        7.23        7.45      8.21 o 
  -8   7  11      520.48      527.80     13.38 o 
  -7   7  11       97.20       87.75      9.62 o 
  -6   7  11      368.15      374.40      9.97 o 
  -5   7  11        3.22       -3.56      3.56 o 
  -4   7  11        0.16        8.02      3.93 o 
  -3   7  11       53.29       42.30      8.24 o 
  -2   7  11      271.05      238.18      7.96 o 
  -1   7  11      158.38      127.66      3.89 o 
   0   7  11       57.08       63.50      3.22 o 
   1   7  11        0.04       -2.31      2.31 o 
   2   7  11      245.62      213.92      9.60 o 
   3   7  11        1.11        2.73      3.31 o 
   4   7  11        3.10        5.90      5.58 o 
   5   7  11       99.27      115.84      5.80 o 
   6   7  11      117.61      143.02      7.99 o 
  -9   8  11       62.90       64.38     10.28 o 
  -8   8  11       16.68       17.84      5.41 o 
  -7   8  11      220.43      242.64     11.48 o 
  -6   8  11       74.86       86.10      5.16 o 
  -5   8  11       46.39       47.44      5.79 o 
  -4   8  11       12.78       13.70      4.27 o 
  -3   8  11       10.43       11.37      4.17 o 
  -2   8  11        0.28       -2.34      2.64 o 
  -1   8  11        5.87        8.29      2.34 o 
   0   8  11       28.24       39.37      5.17 o 
   1   8  11      467.44      428.06      8.91 o 
   2   8  11        9.58        7.71      3.37 o 
   3   8  11       42.81       51.47      4.57 o 
   4   8  11       24.23       32.21      7.97 o 
   5   8  11       39.76       49.66      5.82 o 
   6   8  11       73.01       61.50      9.90 o 
  -9   9  11       26.59       21.85      8.55 o 
  -8   9  11        1.10       -4.42      4.42 o 
  -7   9  11        3.63        4.18      4.94 o 
  -6   9  11        0.12        4.38      4.51 o 
  -5   9  11       16.52       17.13      3.78 o 
  -4   9  11      152.95      166.69      6.90 o 
  -3   9  11       26.25       36.06      4.96 o 
  -2   9  11      138.82      138.72      5.22 o 
  -1   9  11       72.99       65.83      3.36 o 
   0   9  11       83.36       67.33      4.46 o 
   1   9  11        2.88        1.86      3.22 o 
   2   9  11        2.68        1.65      3.48 o 
   3   9  11        0.07       -3.43      3.43 o 
   4   9  11        0.02       -0.89      3.66 o 
   5   9  11       13.72       21.59      5.97 o 
  -8  10  11        7.13        2.32     18.25 o 
  -7  10  11       34.24       33.51      5.98 o 
  -6  10  11       11.94        9.99      5.42 o 
  -5  10  11       54.39       56.24      5.89 o 
  -4  10  11        0.31        0.47      3.32 o 
  -3  10  11       34.21       30.86      6.58 o 
  -2  10  11        6.72       11.17      2.95 o 
  -1  10  11       47.27       41.98      4.70 o 
   0  10  11        2.70        1.25      3.07 o 
   1  10  11       99.88      106.40     12.94 o 
   2  10  11       16.46       18.46      6.72 o 
   3  10  11        0.23       -1.13      3.58 o 
   4  10  11        8.94       12.21      6.67 o 
   5  10  11        4.32       20.99      8.55 o 
  -7  11  11        5.07        6.27      5.25 o 
  -6  11  11       55.90       52.00      8.19 o 
  -5  11  11        1.12       -4.23      4.23 o 
  -4  11  11      107.19      118.39      7.07 o 
  -3  11  11      110.24      114.58      6.83 o 
  -2  11  11       45.99       49.33      5.26 o 
  -1  11  11       80.18       77.58      5.86 o 
   0  11  11        9.16       13.83      3.80 o 
   1  11  11        1.52        2.09      3.50 o 
   2  11  11       58.25       60.28      5.07 o 
   3  11  11        1.91        2.18      6.73 o 
   4  11  11        0.99       -0.28      4.12 o 
  -7  12  11        0.64        1.05      5.34 o 
  -6  12  11       14.01        1.17      5.06 o 
  -5  12  11       89.55      105.10     10.89 o 
  -2  12  11       57.87       77.11      6.01 o 
  -1  12  11       11.75       16.80      4.84 o 
   0  12  11       68.09       71.50      5.07 o 
   1  12  11       55.94       71.66      5.38 o 
   2  12  11        4.20        2.79      3.94 o 
   3  12  11       10.56       12.37      5.61 o 
  -6  13  11       11.36        7.78      5.38 o 
  -2  13  11        7.28        9.70      4.61 o 
  -1  13  11       42.85       35.73      5.38 o 
   0  13  11       12.08        9.56      4.75 o 
   1  13  11       26.64       24.60      4.44 o 
   2  13  11       27.75       36.74      5.85 o 
  -2  14  11       25.91       29.25      7.01 o 
  -1  14  11        0.50       -6.01      6.01 o 
   0  14  11       16.55       24.30      6.13 o 
 -10   0  12     1204.23     1213.67     29.14 o 
  -8   0  12      546.01      575.71     18.56 o 
  -6   0  12        3.99        0.07      5.69 o 
  -4   0  12      101.01       82.49      8.37 o 
  -2   0  12      663.77      600.81     16.91 o 
   0   0  12      450.49      421.67     14.70 o 
   2   0  12       20.21       13.80      6.44 o 
   4   0  12      122.43      145.13      9.23 o 
   6   0  12       33.32       32.54      7.01 o 
 -11   1  12      220.62      251.92     10.58 o 
 -10   1  12      313.49      331.19     11.30 o 
  -9   1  12       14.74        6.43      4.88 o 
  -8   1  12       80.30       78.72      6.56 o 
  -7   1  12        4.77       -0.94      6.81 o 
  -6   1  12      674.98      637.90     12.94 o 
  -5   1  12      719.02      665.36     13.01 o 
  -4   1  12        9.92        7.42      3.94 o 
  -3   1  12       18.31       17.10      4.15 o 
  -2   1  12        3.56        7.80      3.88 o 
  -1   1  12      164.62      161.64     10.32 o 
   0   1  12      393.41      383.20     15.02 o 
   1   1  12        1.28       -3.06      4.22 o 
   2   1  12       27.79       30.83      3.50 o 
   3   1  12       25.85       27.79      3.01 o 
   4   1  12       16.87       20.43      4.10 o 
   5   1  12       34.62       41.49      8.96 o 
   6   1  12        0.04       -0.34      4.07 o 
   7   1  12       27.72       29.32      7.65 o 
 -10   2  12        0.53       -6.65      6.65 o 
  -9   2  12      130.24      131.78      8.38 o 
  -8   2  12      351.06      336.19     10.33 o 
  -7   2  12       37.81       38.33      5.83 o 
  -6   2  12        2.67       -0.07      5.61 o 
  -5   2  12        0.55       -2.12      3.73 o 
  -4   2  12       10.04        4.70      3.88 o 
  -3   2  12       35.39       40.41      4.86 o 
  -2   2  12        2.66       -1.09      4.54 o 
  -1   2  12     1337.84     1282.28     18.69 o 
   0   2  12       54.87       61.66      6.97 o 
   1   2  12      449.90      414.85     10.56 o 
   2   2  12       56.90       51.96      4.05 o 
   3   2  12        8.08        8.23      2.86 o 
   4   2  12      172.26      186.52      6.94 o 
   5   2  12      221.51      253.43      8.55 o 
   6   2  12        3.28        2.63      4.18 o 
 -10   3  12        6.78       -0.43      4.89 o 
  -9   3  12       26.05       27.63      7.90 o 
  -8   3  12       20.29       13.91      4.82 o 
  -7   3  12       59.09       78.21      6.35 o 
  -6   3  12       33.42       29.69      4.88 o 
  -5   3  12        5.13        8.47      4.01 o 
  -4   3  12      366.88      332.30      9.28 o 
  -3   3  12       25.64       33.05      4.80 o 
  -2   3  12     2247.24     2166.20     26.42 o 
  -1   3  12       59.33       69.68     12.14 o 
   0   3  12       17.06       12.49      4.15 o 
   1   3  12      292.98      287.99      6.63 o 
   2   3  12        3.68       -0.22      2.83 o 
   3   3  12       21.35       23.73      4.02 o 
   4   3  12       44.50       56.44      4.98 o 
   5   3  12        0.30       -4.65      4.65 o 
   6   3  12      151.12      196.18      8.33 o 
 -10   4  12      123.26      125.29     12.34 o 
  -9   4  12        6.38        0.32      4.78 o 
  -8   4  12       71.30       83.66      8.78 o 
  -7   4  12        0.02       -0.62      4.95 o 
  -6   4  12       45.52       48.89      5.38 o 
  -5   4  12        5.58        4.10      3.97 o 
  -4   4  12       12.10        3.49      4.52 o 
  -3   4  12      213.07      176.17      7.35 o 
  -2   4  12      236.06      220.94      7.92 o 
  -1   4  12        3.57       -3.65      6.01 o 
   0   4  12      214.35      169.81     10.05 o 
   1   4  12        4.59        0.60      2.74 o 
   2   4  12      254.92      252.81      5.72 o 
   3   4  12        6.56        9.19      3.13 o 
   4   4  12       23.53       18.50      4.35 o 
   5   4  12       15.93       10.33      4.49 o 
   6   4  12       65.54       70.20      6.11 o 
 -10   5  12       15.10        4.86      7.72 o 
  -9   5  12       80.80       99.15     10.94 o 
  -8   5  12      101.30      101.37      6.95 o 
  -7   5  12      150.61      152.99      7.48 o 
  -6   5  12       16.36       27.98      4.86 o 
  -5   5  12       17.76       16.84      4.40 o 
  -4   5  12       83.28       70.18     12.87 o 
  -3   5  12      867.71      886.06     22.76 o 
  -2   5  12      103.09      103.77      6.35 o 
  -1   5  12      196.49      202.72      7.85 o 
   0   5  12       37.86       30.39      5.90 o 
   1   5  12      277.88      292.61      5.98 o 
   2   5  12       53.98       59.21      4.01 o 
   3   5  12        9.18        6.03      7.67 o 
   4   5  12        2.23       -0.18      5.01 o 
   5   5  12       31.60       40.14      5.52 o 
   6   5  12       15.18       14.32      4.79 o 
  -9   6  12      121.51      134.69     12.23 o 
  -8   6  12       25.96       26.50      8.26 o 
  -7   6  12        0.52       -3.03      3.99 o 
  -6   6  12        4.98        9.61      4.29 o 
  -5   6  12       16.30        8.87      4.26 o 
  -4   6  12      153.64      169.70     12.94 o 
  -3   6  12      213.87      208.69      8.00 o 
  -2   6  12      101.05      131.22      9.01 o 
  -1   6  12      337.73      306.31      9.11 o 
   0   6  12      246.45      219.16      8.05 o 
   1   6  12        7.04        4.80      2.39 o 
   2   6  12       10.53       13.92      4.06 o 
   3   6  12      129.97      137.47      7.00 o 
   4   6  12        9.47        8.35      6.83 o 
   5   6  12      121.81       99.44      9.05 o 
   6   6  12      165.41      215.86     13.12 o 
  -9   7  12      170.14      186.55      9.46 o 
  -8   7  12       72.73       62.39      9.65 o 
  -7   7  12        1.94       -4.13      4.13 o 
  -6   7  12        7.01       -0.75      4.07 o 
  -5   7  12       17.12       24.53      4.73 o 
  -4   7  12       46.06       31.72      4.94 o 
  -3   7  12       57.47       71.31      5.95 o 
  -2   7  12        2.24       -1.62      3.93 o 
  -1   7  12        5.21        1.44      4.12 o 
   0   7  12       26.38       26.38      3.14 o 
   1   7  12        0.33        1.08      2.98 o 
   2   7  12      122.14      128.64      5.68 o 
   3   7  12       32.44       40.96      7.54 o 
   4   7  12        8.01       15.79      4.83 o 
   5   7  12       60.53       62.64      8.40 o 
  -8   8  12        1.24       -1.08      4.72 o 
  -7   8  12       77.63       85.18      7.14 o 
  -6   8  12       70.40       97.91     16.52 o 
  -5   8  12      179.17      190.06      8.00 o 
  -4   8  12       16.14       35.03     10.78 o 
  -3   8  12       10.86       12.72      4.50 o 
  -2   8  12       87.24      104.94      6.72 o 
  -1   8  12       84.65       67.75      5.87 o 
   0   8  12        3.64        4.18      3.45 o 
   1   8  12       52.58       46.82      6.17 o 
   2   8  12       63.06       73.60      4.90 o 
   3   8  12       12.66       21.27      5.70 o 
   4   8  12      152.90      189.80     11.44 o 
   5   8  12       56.36       70.45     28.44 o 
  -8   9  12        2.96        3.03      5.03 o 
  -7   9  12      145.02      170.11      8.79 o 
  -6   9  12       18.09       16.59      5.24 o 
  -5   9  12       49.36       46.66      4.66 o 
  -4   9  12       29.42       36.13      4.45 o 
  -3   9  12        0.14       -3.47      4.15 o 
  -2   9  12       87.75       92.92     13.77 o 
  -1   9  12        1.02        4.81      4.54 o 
   0   9  12      624.67      615.98     10.55 o 
   1   9  12        0.38       -3.82      5.07 o 
   2   9  12        9.19       20.27      3.99 o 
   3   9  12        5.01        3.46      3.88 o 
   4   9  12      169.43      189.61     13.52 o 
  -7  10  12       32.26       32.41      6.14 o 
  -6  10  12        2.15       -4.00      4.63 o 
  -5  10  12      510.56      523.23     12.86 o 
  -4  10  12       23.62       24.61      4.21 o 
  -3  10  12       21.87        8.51      4.61 o 
  -2  10  12       21.36       15.45      7.22 o 
  -1  10  12       71.82       85.35      9.87 o 
   0  10  12        4.79        1.28      3.74 o 
   1  10  12       80.77       85.72      5.23 o 
   2  10  12        2.40        3.27      3.64 o 
   3  10  12       14.61       14.93      5.38 o 
   4  10  12      152.52      180.71     11.69 o 
  -7  11  12       49.43       50.75     11.71 o 
  -6  11  12       46.76       59.08      6.69 o 
  -5  11  12        2.31       -4.58      4.58 o 
  -4  11  12      343.53      389.03     15.30 o 
  -3  11  12       47.58       51.06      8.40 o 
  -1  11  12      566.36      565.05     20.31 o 
   0  11  12        7.07        6.22      4.37 o 
   1  11  12        4.52       10.89      3.86 o 
   2  11  12        0.01        3.00      4.12 o 
   3  11  12       18.78        7.97      5.88 o 
  -6  12  12       16.03        2.72      5.18 o 
  -5  12  12        2.44       -5.22      6.87 o 
  -1  12  12        0.65        3.93      6.90 o 
   0  12  12        0.06        1.87      3.89 o 
   1  12  12      136.25      151.20      8.17 o 
   2  12  12       16.55       24.55      5.37 o 
   0  13  12       21.33       16.71      5.31 o 
   1  13  12       14.93       12.46      5.03 o 
  -9   0  13        0.04        0.32      6.90 o 
  -7   0  13      151.22      137.73     10.83 o 
  -5   0  13        4.06       -0.25      5.72 o 
  -3   0  13      160.24      147.57      9.83 o 
  -1   0  13      785.22      763.14     20.45 o 
   1   0  13        5.67        4.54      6.01 o 
   3   0  13       69.38       86.60      9.51 o 
   5   0  13       80.10       74.30      8.40 o 
 -10   1  13      166.45      169.93     13.32 o 
  -9   1  13       58.93       49.93      6.57 o 
  -8   1  13      110.64      122.51      9.64 o 
  -7   1  13       97.51       96.20      7.00 o 
  -6   1  13       23.92       24.74      5.40 o 
  -5   1  13      512.02      462.83     11.27 o 
  -4   1  13      110.90       95.57      6.36 o 
  -3   1  13      101.20       87.55      6.22 o 
  -2   1  13      163.09      144.31      7.81 o 
  -1   1  13      451.35      404.32     10.48 o 
   0   1  13       59.94       52.84      5.70 o 
   1   1  13       38.25       31.36      5.15 o 
   2   1  13        7.95        4.24      4.40 o 
   3   1  13      283.14      318.47     10.39 o 
   4   1  13        6.51        6.26      5.29 o 
   5   1  13       54.50       76.63      8.22 o 
   6   1  13      105.30      121.65      7.31 o 
 -10   2  13      161.38      152.54      8.89 o 
  -9   2  13       97.32       93.23      7.56 o 
  -8   2  13       98.29      107.35      7.41 o 
  -7   2  13       54.80       50.52      9.12 o 
  -6   2  13      183.43      153.09     12.32 o 
  -5   2  13        4.98       -1.26      3.95 o 
  -4   2  13      455.91      430.42     10.76 o 
  -3   2  13      148.11      138.76      7.01 o 
  -2   2  13      384.01      377.60     10.13 o 
  -1   2  13      206.86      186.23      9.33 o 
   0   2  13       92.24      113.10      6.88 o 
   1   2  13      175.83      182.01      8.06 o 
   2   2  13       42.37       43.59      9.48 o 
   3   2  13       13.95       15.20      6.58 o 
   4   2  13      265.51      262.41     11.84 o 
   5   2  13      114.76      119.85      9.55 o 
   6   2  13       66.08       62.20      5.92 o 
 -10   3  13       84.83      111.36     10.03 o 
  -9   3  13      107.18      124.03     12.44 o 
  -8   3  13       12.70        5.99      4.86 o 
  -7   3  13       10.61        7.79      4.83 o 
  -6   3  13       62.01       65.59      5.94 o 
  -5   3  13      115.46      116.19      6.86 o 
  -4   3  13      101.32      110.37      6.69 o 
  -3   3  13       56.31       39.88      5.31 o 
  -2   3  13        0.79       -1.59      7.10 o 
  -1   3  13      127.12      106.93      7.51 o 
   0   3  13       23.67       22.52      7.99 o 
   1   3  13       62.75       50.85      5.72 o 
   2   3  13       44.31       58.61      8.90 o 
   3   3  13        0.68       -5.29      5.29 o 
   4   3  13        1.28        8.26      5.76 o 
   5   3  13       61.80       68.51      8.08 o 
   6   3  13       10.55       26.39      7.65 o 
  -9   4  13      139.27      152.66     11.28 o 
  -8   4  13      124.19      120.75      7.75 o 
  -7   4  13        1.69        1.12      4.35 o 
  -6   4  13      104.91      109.46      6.91 o 
  -5   4  13       28.76       17.02      8.13 o 
  -4   4  13       83.17      101.06      8.21 o 
  -3   4  13       95.55      107.43      7.15 o 
  -2   4  13      159.53      165.32      7.58 o 
  -1   4  13       88.24       99.67      9.12 o 
   0   4  13       25.84       30.07      5.05 o 
   1   4  13       18.42       20.87      4.89 o 
   2   4  13       20.43       13.51      4.73 o 
   3   4  13       37.22       31.68      6.33 o 
   4   4  13       16.29        9.76      5.61 o 
   5   4  13       56.14       63.75      7.94 o 
  -9   5  13       16.65        9.19      7.65 o 
  -8   5  13       86.16      110.85      7.62 o 
  -7   5  13       21.78       26.93      5.32 o 
  -6   5  13        6.43       12.02      4.62 o 
  -5   5  13       12.82       11.37      4.56 o 
  -4   5  13      159.41      153.00      7.39 o 
  -3   5  13     1553.85     1419.23     20.77 o 
  -2   5  13      147.46      132.88      7.07 o 
  -1   5  13      133.38      132.91      6.99 o 
   0   5  13       14.62        5.77      7.26 o 
   1   5  13       23.81       19.12      4.80 o 
   2   5  13       52.14       66.79      8.33 o 
   3   5  13       20.22       21.59     10.37 o 
   4   5  13       43.53       44.77      7.04 o 
   5   5  13       12.83        8.08      6.58 o 
  -8   6  13        1.60       -4.37      4.37 o 
  -7   6  13        0.73       -5.31      5.31 o 
  -6   6  13        1.82        0.21      4.38 o 
  -5   6  13        0.44       -2.29      5.36 o 
  -4   6  13      778.03      771.06     19.06 o 
  -3   6  13       77.25       64.92      6.05 o 
  -2   6  13      308.92      304.60     12.17 o 
  -1   6  13      112.37      116.37      6.97 o 
   0   6  13        8.42        1.04      5.17 o 
   1   6  13        8.47        5.24      4.49 o 
   2   6  13      145.50      189.47     11.84 o 
   3   6  13       61.87       84.33      5.98 o 
   4   6  13        9.70        9.55      5.79 o 
   5   6  13       11.18        2.97      6.51 o 
  -8   7  13       24.47       17.63      8.12 o 
  -7   7  13       96.83      110.61     14.98 o 
  -6   7  13      176.55      204.71     12.94 o 
  -5   7  13       51.80       56.19      5.93 o 
  -4   7  13      166.03      178.59      9.08 o 
  -3   7  13      360.56      348.46     10.11 o 
  -2   7  13        0.67       -4.13      4.13 o 
  -1   7  13       11.97       11.37      4.67 o 
   0   7  13       52.91       67.08     17.56 o 
   1   7  13        3.85        8.05      6.65 o 
   2   7  13       17.79       15.34      7.37 o 
   3   7  13       82.26       96.59      6.37 o 
   4   7  13       26.51       29.58      7.33 o 
  -8   8  13        0.09        0.14      4.78 o 
  -7   8  13        9.57        5.96      6.87 o 
  -6   8  13      282.77      286.31      9.91 o 
  -5   8  13      135.76      122.30      7.53 o 
  -4   8  13      112.94      121.48     11.30 o 
  -3   8  13      371.46      374.17     13.12 o 
  -2   8  13       36.43       33.49      5.47 o 
  -1   8  13       12.85       23.22     10.10 o 
   0   8  13       55.26       54.60      9.19 o 
   1   8  13       61.79       83.42      9.90 o 
   2   8  13        0.06       -1.58      4.19 o 
   3   8  13       28.68       36.31      8.26 o 
   4   8  13       88.27      111.27     11.73 o 
  -7   9  13        2.67        6.41     10.03 o 
  -6   9  13       31.93       36.40      8.10 o 
  -5   9  13       40.65       37.74      4.67 o 
  -4   9  13        0.80       -2.98      3.54 o 
  -3   9  13      186.11      186.50      9.55 o 
  -2   9  13       42.13       39.51      5.72 o 
  -1   9  13      191.10      174.31     12.12 o 
   0   9  13       13.18       19.06      7.76 o 
   1   9  13       50.21      104.73     10.94 o 
   2   9  13       35.42       46.62      5.60 o 
   3   9  13       30.40       34.28      5.61 o 
  -7  10  13      113.01      126.14      8.81 o 
  -6  10  13        7.28        0.20      4.89 o 
  -5  10  13        0.92        1.48      4.72 o 
  -4  10  13       21.50       28.33      5.76 o 
  -3  10  13        4.34        2.77      4.60 o 
  -2  10  13       24.29       14.55      7.51 o 
   0  10  13       42.56       60.46      9.62 o 
   1  10  13        0.01       -6.40      7.04 o 
   2  10  13        0.60        0.59      4.92 o 
   3  10  13        6.85        9.95      9.44 o 
  -6  11  13        0.01       -5.70      5.70 o 
  -5  11  13        0.35        0.21      7.04 o 
  -4  11  13        0.00       -5.40      6.51 o 
  -3  11  13        2.92       -1.93      6.90 o 
   0  11  13      105.05      167.41     13.41 o 
   2  11  13      112.83      125.43      7.58 o 
  -8   0  14       31.82       18.09      7.83 o 
  -6   0  14       11.45        2.54      6.36 o 
  -4   0  14      409.05      359.38     14.55 o 
  -2   0  14       85.92       83.53      9.30 o 
   0   0  14       38.84       47.66      8.19 o 
   2   0  14       53.10       66.43      9.40 o 
  -9   1  14       30.69       31.08      6.21 o 
  -8   1  14      141.07      138.17      8.42 o 
  -7   1  14      250.95      232.63     11.12 o 
  -6   1  14      207.54      203.24      8.60 o 
  -5   1  14       19.39       15.91      5.04 o 
  -4   1  14        0.14       -3.21      4.95 o 
  -3   1  14       15.74       14.86      7.69 o 
  -2   1  14        1.23        1.88      4.21 o 
  -1   1  14      273.47      260.90      9.23 o 
   0   1  14        5.88        8.77      4.55 o 
   1   1  14        1.69       -2.04      4.33 o 
   2   1  14      154.85      190.47      8.82 o 
   3   1  14      184.39      202.62      9.14 o 
 -10   2  14       45.43       23.56      8.65 o 
  -9   2  14       19.45        7.59      5.65 o 
  -8   2  14       12.57       16.16      5.45 o 
  -7   2  14      494.41      519.07     13.44 o 
  -6   2  14        1.31       -4.29      4.29 o 
  -5   2  14      508.59      418.25     11.19 o 
  -4   2  14      125.59      116.19      7.04 o 
  -3   2  14        4.15       -1.80      4.09 o 
  -2   2  14      129.73      123.56      7.22 o 
  -1   2  14        9.31        5.88      4.49 o 
   0   2  14       18.19       20.98      5.09 o 
   1   2  14        5.11        2.01      4.46 o 
   2   2  14        0.02       -1.87      4.56 o 
   3   2  14      121.13      140.49     11.58 o 
 -10   3  14       21.35       23.63      8.97 o 
  -9   3  14       90.19      102.24      7.99 o 
  -8   3  14       45.42       46.68      6.39 o 
  -7   3  14        0.95       -6.40      9.06 o 
  -6   3  14       13.21       11.82      6.40 o 
  -5   3  14       44.52       39.79      5.57 o 
  -4   3  14       67.11       63.38      6.16 o 
  -3   3  14        0.00       -3.18     10.17 o 
  -2   3  14       28.05       24.63      5.14 o 
  -1   3  14        4.72        0.81      4.36 o 
   0   3  14       39.94       44.56      5.77 o 
   1   3  14        9.58       10.05     10.92 o 
   2   3  14      194.16      225.34      9.40 o 
   3   3  14       28.78       13.69      7.26 o 
  -9   4  14        4.91       -3.79      6.97 o 
  -8   4  14      110.86      115.21      8.01 o 
  -7   4  14       35.37       41.71      6.01 o 
  -6   4  14       19.24       21.39     12.82 o 
  -5   4  14       64.17       46.28      5.80 o 
  -4   4  14       19.20       16.19      6.22 o 
  -3   4  14      389.66      355.97     11.32 o 
  -2   4  14       19.78       18.45      5.29 o 
  -1   4  14       33.06       28.82      5.42 o 
   0   4  14       34.14       39.92      5.62 o 
   1   4  14      542.87      573.65     13.55 o 
   2   4  14        3.80        4.65      4.65 o 
  -8   5  14      167.38      177.51      8.84 o 
  -7   5  14       32.76       42.71      6.11 o 
  -6   5  14        0.05       -0.12      4.46 o 
  -5   5  14       71.39       78.72      6.62 o 
  -4   5  14      761.06      778.70     22.44 o 
  -3   5  14       14.42       18.27      5.14 o 
  -2   5  14        2.11       -0.07      5.43 o 
  -1   5  14       22.54       26.15      5.29 o 
   0   5  14        0.73       -2.48      4.36 o 
   1   5  14       29.64       25.26     11.50 o 
  -8   6  14        3.40        7.17      5.58 o 
  -7   6  14       28.98       38.10      5.92 o 
  -6   6  14       17.47       20.32      7.37 o 
  -5   6  14      188.66      200.63      8.64 o 
  -4   6  14       19.06       17.63      5.07 o 
  -3   6  14        0.06       -5.56      5.56 o 
  -2   6  14       52.96       48.94      5.92 o 
  -1   6  14        0.31        0.82      4.48 o 
   0   6  14       35.81       45.53      8.35 o 
   1   6  14        9.97        5.65      7.65 o 
  -7   7  14       27.36       49.23      6.32 o 
  -6   7  14       62.11       51.41      6.25 o 
  -5   7  14      575.15      581.03     13.60 o 
  -4   7  14       78.93       92.01      7.05 o 
  -3   7  14      132.09      138.46      7.96 o 
  -2   7  14       21.42       20.89      5.36 o 
  -1   7  14       26.97       28.55      5.53 o 
   0   7  14       48.13       33.40      8.83 o 
   3   7  14      151.75      206.56     13.16 o 
  -7   8  14      135.27      154.18     12.41 o 
  -6   8  14      394.96      417.57     11.95 o 
  -5   8  14      375.36      395.99     11.55 o 
  -4   8  14       39.72       35.22      9.39 o 
  -3   8  14       77.27       81.32      7.03 o 
  -2   8  14      215.96      236.79      9.40 o 
  -1   8  14        5.81       -3.15      6.83 o 
   0   8  14       33.20       34.47      8.94 o 
   2   8  14       69.89       96.51     10.44 o 
   3   8  14       22.82       37.54      8.69 o 
  -7   9  14       27.42       31.00      8.62 o 
  -6   9  14       73.88       74.39      7.13 o 
  -5   9  14       49.15       64.70      5.51 o 
  -4   9  14        0.01       -4.29      4.29 o 
  -3   9  14      205.45      226.02      9.32 o 
  -2   9  14      138.81      185.14     12.91 o 
  -1   9  14        0.06       -7.04      7.04 o 
  -6  10  14       84.10      108.88     11.33 o 
  -5  10  14      173.93      173.45     12.26 o 
  -4  10  14        6.78       -0.25      5.05 o 
  -3  10  14       24.43       52.17      9.55 o 
  -2  10  14       15.79       17.48      8.44 o 
  -5  11  14       58.28       68.69      9.90 o 
  -3  11  14        1.72       -5.40      7.22 o 
  -7   0  15       31.96       38.37      8.72 o 
  -5   0  15       26.77       29.43      7.87 o 
  -3   0  15      183.55      172.02     11.69 o 
  -1   0  15       10.03       -5.94      5.94 o 
   1   0  15      114.81      111.95     11.19 o 
   3   0  15      173.55      226.09     14.20 o 
  -8   1  15      139.16      133.62      8.61 o 
  -7   1  15      104.59       88.18      7.59 o 
  -6   1  15        0.16       -3.74      4.72 o 
  -5   1  15        2.66       -4.11      4.40 o 
  -4   1  15       43.48       57.21      9.96 o 
  -3   1  15        1.30        4.79      4.68 o 
  -2   1  15       17.60        8.27      5.95 o 
  -1   1  15       46.58       46.95      6.10 o 
   0   1  15       80.76       84.81      7.21 o 
   1   1  15       41.93       24.70      5.78 o 
   2   1  15        7.25       10.67      5.37 o 
   3   1  15       13.89       30.32      8.19 o 
  -8   2  15       64.06       63.82      6.98 o 
  -7   2  15       16.44       21.61      5.56 o 
  -6   2  15       11.60        6.86      5.08 o 
  -5   2  15       11.73        9.00      4.82 o 
  -4   2  15       32.30       36.19      5.70 o 
  -3   2  15       75.63       79.77      6.71 o 
  -2   2  15        9.26        3.62      4.65 o 
  -1   2  15        5.73        4.90      4.86 o 
   0   2  15       23.30       25.77      5.60 o 
   1   2  15      127.51      141.30      8.43 o 
   2   2  15       94.68      106.31      7.97 o 
   3   2  15       33.40       40.58      8.80 o 
  -8   3  15        0.14       -4.89      4.89 o 
  -7   3  15        2.78       -9.74      9.74 o 
  -6   3  15       70.54       70.12      6.87 o 
  -5   3  15       70.05       72.21      6.75 o 
  -4   3  15      199.88      184.94      8.45 o 
  -3   3  15      333.86      318.79     10.34 o 
  -2   3  15       31.75       43.42      8.22 o 
  -1   3  15       10.03       -2.21      4.61 o 
   0   3  15      324.36      383.96     16.98 o 
   1   3  15        2.80       -4.67      5.22 o 
   2   3  15        0.02       -4.70      4.70 o 
  -8   4  15       13.35       10.58      7.94 o 
  -7   4  15       71.22       56.11      6.64 o 
  -6   4  15       24.11       22.98      7.40 o 
  -5   4  15       52.67       63.53      6.66 o 
  -4   4  15        0.49       -0.17      4.62 o 
  -3   4  15      193.87      177.04      8.51 o 
  -2   4  15       13.46       21.73      7.81 o 
  -1   4  15       36.11       37.67      5.94 o 
   0   4  15       52.82       67.60      6.80 o 
   1   4  15       71.08       86.96      7.44 o 
  -8   5  15        0.21       -6.61      6.61 o 
  -7   5  15      120.02      126.00      8.34 o 
  -6   5  15        2.49       -3.63      7.38 o 
  -5   5  15       73.61       71.57      6.98 o 
  -4   5  15       48.98       36.61     12.78 o 
  -3   5  15        5.76       -4.72      4.72 o 
  -2   5  15        2.24       -0.93      4.83 o 
  -1   5  15      119.93      133.80     12.39 o 
   0   5  15       36.14       56.13     13.53 o 
   1   5  15        0.37       -2.85      4.70 o 
  -8   6  15       83.37      109.88     11.55 o 
  -7   6  15       20.97       30.39      8.47 o 
  -6   6  15        2.87       -3.43      4.73 o 
  -5   6  15       18.88       20.37      5.61 o 
  -4   6  15        9.74       23.28     18.13 o 
  -3   6  15       34.70       27.53      5.82 o 
  -2   6  15        0.69       -4.54      4.54 o 
  -1   6  15        0.16       -4.43      4.43 o 
   0   6  15       17.46       24.10      5.72 o 
   1   6  15       14.31       20.20      9.08 o 
  -7   7  15       41.50       36.54      8.94 o 
  -6   7  15       92.41       98.55     16.41 o 
  -5   7  15      618.28      660.34     15.02 o 
  -4   7  15       10.42        1.20      8.67 o 
  -3   7  15      107.35      125.49      8.00 o 
  -2   7  15      108.47      122.02     10.58 o 
  -1   7  15      129.83      139.35      8.38 o 
   0   7  15       45.57       52.49     10.01 o 
  -6   8  15      247.87      252.76     14.80 o 
  -5   8  15        0.03       -4.83      4.83 o 
  -4   8  15        0.18        1.43      6.45 o 
  -3   8  15        1.41       -2.22      4.96 o 
  -2   8  15       32.19       25.04     14.50 o 
  -1   8  15        4.69        9.15      8.12 o 
  -5   9  15       24.34       30.59      6.16 o 
  -4   9  15       23.79       17.76      5.84 o 
  -3   9  15        7.18       16.87      5.66 o 
  -6   0  16      307.19      264.92     14.59 o 
  -4   0  16        8.51        3.43      7.08 o 
  -2   0  16      167.21      217.86     13.34 o 
   0   0  16      147.27      142.99     12.66 o 
   2   0  16      135.40      159.54     13.34 o 
  -7   1  16      115.36      109.31     11.69 o 
  -6   1  16       65.93       72.38      7.21 o 
  -5   1  16        0.02       -4.70      4.70 o 
  -4   1  16       21.06       22.52      5.57 o 
  -3   1  16       53.40       63.98      6.86 o 
  -2   1  16      110.49      122.89      8.23 o 
  -1   1  16       75.22       76.73      7.46 o 
   0   1  16        0.27        2.07      4.99 o 
   1   1  16        0.01       -4.77      4.77 o 
   2   1  16        2.53        6.65      8.01 o 
  -7   2  16       54.93       57.57      9.87 o 
  -6   2  16       62.53       64.63     13.10 o 
  -5   2  16       15.85       11.20      5.42 o 
  -4   2  16        0.85       -2.72      4.62 o 
  -3   2  16      147.88      142.13     11.92 o 
  -2   2  16        7.93        9.46      5.21 o 
  -1   2  16       42.28       60.12      6.89 o 
   0   2  16       40.88       52.43     14.79 o 
   1   2  16        0.40        0.96      5.10 o 
   2   2  16      147.42      163.15     13.09 o 
  -7   3  16        4.57        2.11      7.65 o 
  -6   3  16        5.96       -4.83      4.83 o 
  -5   3  16        1.05       -3.88      4.94 o 
  -4   3  16       19.48       26.20      5.91 o 
  -3   3  16       27.35       33.41      6.05 o 
  -2   3  16       19.05       20.65      6.92 o 
  -1   3  16        3.81        0.18      4.93 o 
   0   3  16        1.89        3.00      5.24 o 
   1   3  16      317.99      389.67     17.27 o 
   2   3  16        1.52       -6.22      6.69 o 
  -7   4  16        0.00       -4.40      7.37 o 
  -6   4  16       42.67       42.51      7.44 o 
  -5   4  16       52.91       52.12      6.67 o 
  -4   4  16        4.86       -4.90      4.90 o 
  -3   4  16        2.12       -1.26      4.85 o 
  -2   4  16      111.50      123.56     13.30 o 
  -1   4  16        0.17       -4.82      4.82 o 
   0   4  16       20.89       32.72      6.14 o 
   1   4  16       14.00       -2.00      6.72 o 
  -6   5  16       10.83        1.79      7.47 o 
  -5   5  16        0.20       -4.78      4.78 o 
  -4   5  16        0.23       -0.79      5.14 o 
  -3   5  16        2.40       -4.70      4.70 o 
  -2   5  16       16.16        0.86      6.99 o 
  -1   5  16       38.12       29.61     13.59 o 
   0   5  16      162.69      196.84     13.02 o 
  -6   6  16        1.88        3.43      7.65 o 
  -5   6  16      233.88      231.98     10.09 o 
  -4   6  16      266.55      304.50     11.00 o 
  -3   6  16       93.00      103.41     13.30 o 
  -2   6  16      176.78      187.69      9.17 o 
  -1   6  16      145.13      163.44     12.16 o 
  -4   7  16       91.20       85.15      7.69 o 
  -3   7  16      160.04      187.50     12.66 o 
  -2   7  16        6.71       -0.86      6.83 o 
  -3   8  16      256.67      274.75     14.55 o 
  -3   0  17       72.07       84.13     11.01 o 
  -3   1  17      107.91      102.87     11.58 o 
  -2   1  17      205.53      227.27     14.16 o 
  -1   1  17       32.89       46.41      9.37 o 
  -3   2  17       22.61        7.04      7.72 o 
  -2   2  17       10.93        8.30      7.69 o 
  -2   3  17        5.49        8.33      7.69 o 
  -1   3  17        1.49       -4.61      6.61 o 
                                                 
